# Supplementary material for: Camouflage and Individual Variation in Shore Crabs (Carcinus maenas) from Different Habitats
Source: PLoS One. 2014 Dec 31;9(12):e115586. doi: 10.1371/journal.pone.0115586 (PMC4281232; doi:10.1371/journal.pone.0115586)
Supplement: S1 Data — Experimental data. (XLSX) [file pone.0115586.s001.xlsx]

## Sheet: Reflectance
Site	Transect	ad/juv	Maturity	Carapace width	LW	MW	SW	UV	Brightness	Saturation	hue 2	Total energy	Proportion energy	Marking size
Falmouth	Low	J	Immature	19.852	11.6576	10.5898	8.42627	0.908627	7.89559	0.230258	0.660824	36.1708	0.148924	1.88235
Falmouth	Low	J	Immature	16.799	6.45176	6.41961	5.81882	2.13255	5.20569	0.149068	0.701423	3.84761	0.0877361	5.3241
Falmouth	Low	J	Immature	10.96	11.42	10.311	8.58157	4.37176	8.67108	0.133852	0.835873	5.88584	0.11256	0.166378
Falmouth	Low	J	Immature	16.65	14.3957	14.2043	12.462	9.42392	12.6215	0.0684069	0.893248	22.3811	0.120203	3.76471
Falmouth	Low	J	Mature	22.82	19.2682	17.462	14.2314	7.70314	14.6662	0.1301	0.851011	9.39672	0.134005	0.941176
Falmouth	Low	J	Immature	16.65	9.49255	8.40863	6.48078	2.60118	6.74578	0.168485	0.812237	17.3	0.105786	2.66205
Falmouth	Middle	J	Immature	16.18	7.85176	6.7451	5.77569	1.93922	5.57794	0.172767	0.781978	2.80778	0.0982106	2.66205
Falmouth	Middle	J	Immature	18.8	7.06275	6.72039	6.32902	2.91294	5.75627	0.125023	0.764455	2.58073	0.152417	0.941176
Falmouth	Middle	J	Immature	16.83	7.49647	7.49843	6.42039	2.42196	5.95931	0.151796	0.712591	2.70227	0.126947	0.665512
Falmouth	Middle	J	Immature	18.62	7.24941	6.6298	5.57804	2.12667	5.39598	0.158877	0.768037	4.25407	0.123586	2.66205
Falmouth	Middle	A	Immature	25.55	7.84196	7.03882	5.71529	2.52706	5.78078	0.151774	0.812994	4.37488	0.109489	7.52941
Falmouth	Middle	J	Immature	21.72	6.6451	6.04039	4.79216	1.47059	4.73706	0.182889	0.749195	8.38264	0.07827	7.52941
Falmouth	Middle	J	Immature	8.02	6.42784	6.3102	5.43686	2.47059	5.16137	0.134232	0.757503	3.09378	0.162178	10.6482
Falmouth	Middle	J	Immature	17.14	8.03647	7.36157	6.47255	1.86745	5.93451	0.176046	0.715906	12.0686	0.134428	0.235294
Falmouth	Middle	J	Immature	12.01	6.16078	5.96275	4.62078	2.19333	4.73441	0.144708	0.789351	2.7278	0.102061	0.470588
Falmouth	Middle	J	Immature	19.43	7.17294	6.93529	5.75922	2.49647	5.59098	0.144447	0.7617	2.15233	0.123401	0.941176
Falmouth	Middle	J	Immature	17.61	13.9824	13.0298	10.4322	4.75686	10.5503	0.147275	0.798706	4.72306	0.139982	1.88235
Falmouth	Middle	J	Immature	13.35	11.4973	12.2396	9.35098	3.54431	9.15804	0.161244	0.696672	24.7458	0.213853	1.88235
Falmouth	Upper	J	Immature	7.11	20.2565	18.3286	13.1831	6.50196	14.5675	0.158323	0.849157	2.65554	0.133922	7.52941
Falmouth	Upper	J	Immature	15.21	25.6898	22.2192	16.3035	10.9243	18.7842	0.130105	0.950455	8.36453	0.103888	0.332756
Falmouth	Upper	J	Immature	8.9	13.5192	12.0114	9.60627	5.70196	10.2097	0.125246	0.889143	19.1938	0.213925	3.76471
Falmouth	Upper	A	Mature	36.61	5.03686	5.10941	4.32667	2.24549	4.17961	0.119948	0.771756	12.2814	0.125033	0.941176
Falmouth	Upper	J	Immature	20.13	7.01647	6.92941	5.20353	0.225098	4.84363	0.246989	0.596852	3.50262	0.0751738	0.470588
Falmouth	Upper	J	Immature	15.29	15.5216	14.0494	11.1808	6.52078	11.8181	0.125811	0.87365	3.66751	0.0829942	2.66205
Falmouth	Upper	J	Immature	18.65	9.67922	8.85412	6.78627	2.26118	6.8952	0.180579	0.763433	29.9854	0.11295	1.88235
Falmouth	Upper	J	Immature	23.7	7.9702	7.44549	5.79569	3.05176	6.06578	0.136792	0.8324	3.12299	0.112451	0.941176
Falmouth	Upper	J	Immature	6.99	7.37647	7.8698	7.66706	2.8651	6.44461	0.139356	0.659179	3.85326	0.100784	2.66205
Falmouth	Upper	J	Immature	7.44	12.709	12.0859	10.7224	4.38902	9.97657	0.143447	0.749643	3.19633	0.113012	1.88235
Falmouth	Upper	A	Mature	47.1	5.75804	5.52863	4.37804	2.08314	4.43696	0.142104	0.791505	21.2257	0.14281	0.332756
Falmouth	Upper	J	Immature	23.1	19.5796	17.4541	13.6522	7.0149	14.4252	0.143374	0.854956	3.23402	0.0829753	15.0588
Falmouth	Low	A	Mature	42.073	4.14392	3.91137	3.30824	3.3851	3.68716	0.0412594	1.04286	3.01893	0.124431	15.0588
Falmouth	Low	A	Mature	44.928	3.6098	3.44627	2.82706	3.0149	3.22451	0.0424408	1.05601	2.74525	0.0844731	0.117647
Falmouth	Low	A	Mature	39.227	4.13176	4.0251	3.72824	4.2851	4.04255	0.0218133	1.08558	3.50459	0.114152	15.0588
Falmouth	Low	A	Mature	31.146	3.6498	3.35294	2.86471	3.4349	3.32559	0.0374117	1.13945	1.04693	0.178494	10.6482
Falmouth	Low	J	Mature	23.355	4.00941	3.7702	3.01725	3.75098	3.63696	0.0442888	1.14334	2.49157	0.264048	10.6482
Falmouth	Low	J	Immature	24.343	3.32	3.14353	2.66941	3.36235	3.12382	0.0381043	1.14956	4.49875	0.0757477	10.6482
Falmouth	Low	A	Mature	26.252	3.62039	3.52588	2.88392	4.15412	3.54608	0.0550883	1.21291	4.58334	0.0877373	7.52941
Falmouth	Low	J	Immature	16.787	4.62706	4.50039	3.6549	3.42118	4.05088	0.0557326	0.986872	10.3302	0.152852	0.941176
Falmouth	Low	J	Mature	22.024	5.05529	4.41137	2.6549	1.52157	3.41078	0.177805	0.93074	1.0204	0.234153	21.2964
Falmouth	Low	J	Mature	24.991	3.94196	3.80941	2.76353	3.43098	3.48647	0.0568294	1.12171	1.6915	0.335604	10.6482
Falmouth	Low	A	Mature	29.032	5.18392	4.78235	3.50941	4.28784	4.44088	0.060888	1.14231	5.71487	0.129577	10.6482
Falmouth	Low	J	Immature	18.754	4.87098	4.14039	3.21059	3.86275	4.02118	0.0641265	1.1881	2.92136	0.119323	2.66205
Falmouth	Low	J	Immature	19.305	5.28275	4.11216	3.40941	3.94902	4.18833	0.070642	1.22737	2.7337	0.189951	7.52941
Falmouth	Low	J	Immature	17.95	4.23333	3.87608	3.26431	3.43098	3.70118	0.0444588	1.07337	3.67268	0.0839257	7.52941
Falmouth	Middle	A	Mature	54.606	4.66431	4.22667	3.50392	3.89765	4.07314	0.0453489	1.10754	4.75443	0.211533	21.2964
Falmouth	Middle	A	Mature	52.722	4.90902	4.72196	4.03176	3.92	4.39569	0.0420449	1.0086	9.11493	0.109163	21.2964
Falmouth	Middle	A	Mature	51.425	3.92078	3.68863	3.30471	4.1051	3.7548	0.034463	1.14765	5.59208	0.140802	21.2964
Falmouth	Middle	A	Mature	35.285	5.23961	4.90745	3.97922	4.27412	4.6001	0.0469524	1.07056	6.79359	0.114274	10.6482
Falmouth	Middle	J	Immature	8.834	6.58902	4.90902	3.58549	3.05451	4.53451	0.130342	1.13527	2.34804	0.114721	7.52941
Falmouth	Middle	J	Immature	19.929	5.36902	4.18745	3.16745	3.74157	4.11637	0.0850552	1.23871	3.42568	0.115288	7.52941
Falmouth	Middle	J	Immature	15.692	19.5153	13.1533	8.51098	4.89961	11.5198	0.205431	1.12696	16.3919	0.140549	1.88235
Falmouth	Middle	J	Immature	12.84	6.0098	5.17412	3.50745	3.39882	4.52255	0.106291	1.08375	6.16607	0.116885	5.3241
Falmouth	Middle	J	Immature	7.44	6.57843	6.08549	4.88784	4.93569	5.62186	0.0563322	1.04928	5.11919	0.154977	2.66205
Falmouth	Middle	J	Immature	6.089	17.8137	11.0251	6.82549	5.74863	10.3532	0.198121	1.31998	11.5001	0.10579	0.470588
Falmouth	Upper	A	Mature	48.798	4.14314	3.91529	3.46392	3.40039	3.73069	0.0359835	1.02227	3.34187	0.101044	21.2964
Falmouth	Upper	A	Mature	42.168	3.84196	3.61647	3.25529	3.21961	3.48333	0.0321703	1.02762	4.10647	0.0984281	15.0588
Falmouth	Upper	A	Mature	37.187	6.96588	6.45098	4.41569	3.71922	5.38794	0.10894	0.983291	10.9987	0.134891	15.0588
Falmouth	Upper	A	Mature	37.311	3.53294	3.44078	3.19176	3.32549	3.37275	0.0164011	1.03406	3.24971	0.0949622	0.117647
Falmouth	Upper	A	Mature	33.305	4.41961	4.23804	3.56941	3.58039	3.95186	0.0419011	1.02466	5.40872	0.0843512	15.0588
Falmouth	Upper	A	Mature	31.838	3.58471	3.44314	2.96078	2.68039	3.16725	0.0497671	0.978322	4.01864	0.068981	3.76471
Falmouth	Upper	A	Mature	33.108	4.60314	4.41098	3.63922	3.30157	3.98873	0.058212	0.981927	6.28058	0.138931	3.76471
Falmouth	Upper	A	Mature	28.932	3.83804	3.80431	3.34196	3.23765	3.55549	0.0326997	0.990122	1.76896	0.194731	10.6482
Falmouth	Upper	A	Mature	29.169	4.31725	4.1549	3.49176	3.68353	3.91186	0.0372109	1.04631	5.20065	0.0978212	10.6482
Falmouth	Upper	A	Immature	26.622	4.28235	4.01569	3.1302	3.50863	3.73422	0.0517091	1.09028	3.11654	0.12937	10.6482
Falmouth	Upper	A	Mature	29.74	4.99373	4.80353	3.22902	3.84941	4.21892	0.0736288	1.10091	3.73561	0.0770937	10.6482
Falmouth	Upper	J	Mature	23.056	4.81255	4.34392	3.10314	3.96667	4.05657	0.0669	1.17888	4.24879	0.0952475	2.66205
Falmouth	Upper	J	Immature	22.168	3.62667	3.49686	2.63843	2.78667	3.13716	0.0593909	1.04532	3.03388	0.0856013	2.66205
Falmouth	Upper	A	Mature	37.217	3.57137	3.51529	3.07647	3.21529	3.34461	0.0266253	1.02957	3.31362	0.0822139	0.083189
Falmouth	Upper	J	Immature	18.033	17.8929	16.4808	14.1384	10.8553	14.8419	0.0777157	0.938895	181.022	0.181323	2.66205
Falmouth	Upper	J	Mature	24.663	5.3549	4.77412	3.39608	2.7902	4.07882	0.10928	0.996928	7.69126	0.189788	2.66205
Falmouth	Upper	A	Mature	27.459	4.35725	4.31529	3.46667	3.77059	3.97745	0.0408099	1.04445	3.95887	0.0883453	15.0588
Falmouth	Upper	J	Immature	4.618	7.53529	6.89922	6.23686	4.86784	6.3848	0.0670631	0.944204	19.7097	0.190067	0.470588
Falmouth	Upper	J	Mature	24.019	4.50549	4.27961	3.2898	2.28745	3.59059	0.106173	0.89742	3.43492	0.0915612	15.0588
Falmouth	Upper	J	Immature	24.907	4.50078	4.41882	3.67765	4.2302	4.20686	0.0330312	1.07837	3.45677	0.125292	10.6482
Falmouth	Upper	J	Immature	24.714	4.3698	4.20392	2.98706	3.1349	3.67392	0.0728329	1.04363	3.57666	0.0788943	0.941176
Falmouth	Upper	A	Mature	28.419	3.98039	3.73176	2.79176	3.45059	3.48863	0.0550913	1.1391	2.86361	0.133297	1.88235
Falmouth	Upper	A	Mature	28.017	5.27647	5.06235	3.56353	3.93569	4.45951	0.0704889	1.06797	5.43925	0.0846037	3.76471
Falmouth	Upper	J	Immature	8.818	9.45255	8.56353	7.15529	5.85529	7.75667	0.0764609	0.973854	23.8765	0.189087	0.941176
Falmouth	Upper	A	Mature	28.354	5.46627	5.03725	3.70784	4.59608	4.70186	0.0599686	1.15063	4.48224	0.0947077	0.941176
Falmouth	Upper	J	Mature	23.295	6.07333	5.75569	4.34784	3.90588	5.02069	0.0788547	0.987696	9.52577	0.134522	1.33102
Falmouth	Upper	A	Mature	25.612	5.20667	5.06745	3.72196	3.87412	4.46755	0.0652753	1.03315	3.85032	0.204316	10.6482
Falmouth	Upper	J	Immature	9.746	5.35451	4.71608	3.52235	3.39529	4.24706	0.0837208	1.06207	2.94311	0.10702	0.941176
Falmouth	Upper	J	Immature	24.342	4.81176	4.5502	3.0651	3.82353	4.06265	0.0725076	1.13394	3.70767	0.0781663	10.6482
Falmouth	Upper	J	Immature	19.59	4.83686	4.07882	3.03294	3.39804	3.83667	0.0777313	1.15793	2.97088	0.0909242	10.6482
Falmouth	Upper	J	Immature	19.618	4.79373	4.29843	3.26549	2.97176	3.83235	0.0838596	1.02665	0.752714	0.175136	3.76471
Falmouth	Upper	J	Immature	9.405	4.16706	4.04902	3.5851	3.92941	3.93265	0.0239526	1.06056	2.13708	0.154985	1.88235
Falmouth	Upper	J	Immature	6.653	4.2349	4.40706	4.12863	4.92863	4.4248	0.0300806	1.07356	2.93031	0.112555	3.76471
Falmouth	Low	A	Mature	61.067	5.86863	5.74941	5.53216	5.33569	5.62147	0.015744	0.993152	6.39614	0.115973	21.2964
Falmouth	Low	A	Mature	58.801	5.97333	5.69922	5.18	4.84824	5.4252	0.0349857	0.994701	8.54191	0.0818387	21.2964
Falmouth	Low	A	Mature	45.171	5.93882	5.32078	4.8302	4.45922	5.13725	0.0467445	1.02434	7.0929	0.10791	15.0588
Falmouth	Low	A	Mature	28.563	5.56392	5.09529	4.46431	4.12471	4.81206	0.0500793	1.0135	4.91883	0.145195	10.6482
Falmouth	Low	A	Mature	36.488	4.68745	4.47765	4.15216	4.13333	4.36265	0.023044	1.02213	3.68299	0.102448	15.0588
Falmouth	Low	A	Mature	28.131	6.21725	5.46431	4.27961	4.01137	4.99314	0.0774868	1.04974	5.28059	0.114707	10.6482
Falmouth	Low	A	Mature	28.228	8.3102	6.47176	5.18039	3.90706	5.96735	0.118167	1.0485	11.0113	0.0746324	0.235294
Falmouth	Low	J	Mature	22.692	5.44667	5.03843	4.43725	4.38902	4.82784	0.0394133	1.03799	3.83682	0.141486	10.6482
Falmouth	Low	J	Immature	8.365	14.9573	12.0106	10.2749	7.44353	11.1716	0.105684	1.00517	101.067	0.172021	1.33102
Falmouth	Low	A	Immature	25.314	6.26157	5.92471	5.33725	5.23804	5.69039	0.0320703	1.0211	3.95752	0.160967	10.6482
Falmouth	Low	J	Immature	18.211	6.69804	5.76392	4.9251	4.33725	5.43108	0.070959	1.0324	1.74212	0.278558	7.52941
Falmouth	Low	J	Immature	16.111	12.118	9.66039	6.88863	5.44588	8.52824	0.130336	1.06133	7.37808	0.135476	2.66205
Falmouth	Low	J	Immature	12.313	8.78745	6.35098	4.63804	3.40431	5.7952	0.150915	1.10945	2.18403	0.23319	7.52941
Falmouth	Low	J	Immature	9.722	5.52039	5.18392	4.64549	4.07137	4.85529	0.0490287	0.975823	2.38298	0.113403	0.470588
Falmouth	Low	J	Immature	9.756	30.5902	22.9416	18.5094	11.671	20.928	0.142207	1.01955	62.6709	0.227919	1.33102
Falmouth	Low	J	Immature	9.681	11.3078	10.1082	8.65529	7.00667	9.26951	0.0751639	0.97607	14.1653	0.15967	0.941176
Falmouth	Low	J	Immature	7.367	13.5722	10.5298	9.38039	7.6251	10.2769	0.0912449	1.06464	14.4223	0.128183	0.332756
Falmouth	Low	J	Immature	5.471	30.442	26.4624	23.4408	14.5035	23.7122	0.107154	0.900655	15.7435	0.172286	0.941176
Falmouth	Low	J	Immature	6.56	11.7361	9.50588	7.19098	5.75765	8.54765	0.115267	1.04773	9.07338	0.175707	0.941176
Falmouth	Middle	A	Mature	53.668	5.00157	4.79373	4.52863	3.84353	4.54186	0.0416282	0.948805	4.16017	0.140477	21.2964
Falmouth	Middle	A	Mature	50.424	5.95059	5.35451	4.76118	3.99608	5.01559	0.0624534	0.983291	7.11181	0.127406	21.2964
Falmouth	Middle	J	Mature	24.464	6.17569	5.71137	5.05373	4.21765	5.28961	0.0602633	0.965466	11.2056	0.1047	3.76471
Falmouth	Middle	A	Mature	29.205	5.33608	4.86667	4.57373	3.76627	4.63569	0.0533251	0.964192	3.04647	0.121263	15.0588
Falmouth	Middle	J	Immature	19.637	11.1153	8.36941	6.38784	4.86941	7.68549	0.131668	1.08318	46.5991	0.174272	1.88235
Falmouth	Middle	A	Immature	25.156	5.30745	5.05216	4.79961	4.33098	4.87255	0.0320422	0.978346	6.26309	0.141066	10.6482
Falmouth	Middle	J	Immature	23.249	6.67765	5.78941	4.52549	3.87804	5.21765	0.0902662	1.02334	8.20684	0.119764	10.6482
Falmouth	Middle	J	Immature	20.99	6.03137	5.41569	4.73255	4.36667	5.13657	0.0538888	1.02462	7.53461	0.165681	10.6482
Falmouth	Middle	A	Immature	25.935	6.48039	5.73373	5.1349	4.70196	5.51275	0.0524759	1.02887	7.5801	0.100501	10.6482
Falmouth	Middle	J	Immature	23.975	5.94627	5.39882	4.75961	4.28706	5.09794	0.0534203	1.00737	8.75477	0.0945011	2.66205
Falmouth	Middle	J	Immature	20.876	7.47255	6.77569	5.57216	4.89176	6.17804	0.0705652	1.00133	10.1076	0.159522	10.6482
Falmouth	Middle	J	Immature	19.482	7.92706	6.75333	5.55569	4.87961	6.27892	0.0802949	1.04043	9.0707	0.106576	7.52941
Falmouth	Middle	J	Immature	16.244	8.33451	6.77098	5.57765	4.3298	6.25324	0.10245	1.02556	9.24514	0.0958692	0.235294
Falmouth	Middle	J	Immature	9.198	6.8949	6.63608	6.31098	4.88588	6.18196	0.0543802	0.90992	5.5991	0.0910637	1.33102
Falmouth	Middle	J	Immature	7.336	8.75922	7.7902	7.30275	6.1098	7.49049	0.0551534	0.985164	4.98289	0.145245	0.665512
Falmouth	Middle	J	Immature	9.098	9.39647	8.11647	7.02353	4.36	7.22412	0.111167	0.908618	22.5643	0.0974931	0.470588
Falmouth	Middle	J	Immature	5.304	16.2553	15.3443	13.871	9.89098	13.8404	0.0761423	0.894952	143.445	0.161204	0.665512
Falmouth	Upper	A	Mature	42.046	5.1898	4.76	4.40078	3.94824	4.57471	0.0432567	0.997517	5.7832	0.0926782	21.2964
Falmouth	Upper	A	Mature	39.212	6.0349	5.79843	5.15216	4.43176	5.35431	0.0503813	0.955809	13.1965	0.0770433	15.0588
Falmouth	Upper	A	Mature	45.272	7.31647	6.33255	4.96392	3.92667	5.6349	0.0993251	0.995279	14.1924	0.110941	21.2964
Falmouth	Upper	A	Mature	39.263	5.7	5.38667	4.85529	4.15216	5.02353	0.0505755	0.96194	5.89306	0.0960628	15.0588
Falmouth	Upper	A	Immature	26.499	5.53294	5.50706	4.91373	4.22863	5.04559	0.0457204	0.93674	5.99517	0.0951463	3.76471
Falmouth	Upper	A	Mature	40.498	6.51216	6.15647	5.58588	5.05216	5.82667	0.0413189	0.984838	7.77883	0.140678	15.0588
Falmouth	Upper	A	Mature	28.431	8.75882	7.80549	6.41804	5.11333	7.02392	0.0851894	0.975296	30.7623	0.139925	2.66205
Falmouth	Upper	A	Mature	27.999	9.9098	8.91216	7.43843	5.22471	7.87127	0.0969781	0.925625	21.3953	0.0943736	2.66205
Falmouth	Upper	A	Mature	29.902	7.66118	7.03098	5.55137	4.58392	6.20686	0.084424	0.973196	21.532	0.106589	3.76471
Falmouth	Upper	J	Immature	24.644	6.80824	6.08824	5.05922	4.05294	5.50216	0.0820295	0.974319	11.3488	0.111339	2.66205
Falmouth	Upper	J	Immature	23.515	8.36039	7.11176	5.61608	4.16667	6.31373	0.108017	0.984225	16.6349	0.113839	3.76471
Falmouth	Upper	J	Immature	12.091	10.3294	7.47647	6.16118	4.87882	7.21147	0.121345	1.11517	25.1012	0.177045	0.665512
Falmouth	Upper	J	Immature	10.346	18.7678	13.8686	8.84118	5.30824	11.6965	0.188484	1.06016	10.8328	0.105533	5.3241
Falmouth	Upper	J	Immature	8.907	14.2165	12.2553	10.1463	6.32588	10.736	0.117967	0.917005	30.1171	0.119266	0.665512
Falmouth	Upper	J	Immature	6.771	21.6435	20.7424	19.9843	14.1792	19.1374	0.0661198	0.879589	30.4422	0.17553	0.941176
Godrevy	Low	J	Immature	16.014	8.61804	7.68784	6.41059	2.54824	6.31618	0.15852	0.792022	7.39375	0.178655	1.88235
Godrevy	Low	J	Immature	13.944	6.99529	7.32039	6.01686	4.11098	6.11088	0.0885992	0.832726	2.7099	0.112718	5.3241
Godrevy	Low	J	Immature	16.039	7.67451	7.08039	6.09294	5.61765	6.61637	0.0528289	1.00902	6.94314	0.184643	2.66205
Godrevy	Low	J	Immature	19.26	6.68863	7.59176	5.1702	2.59255	5.51078	0.148827	0.727253	2.81403	0.117232	1.33102
Godrevy	Low	J	Immature	7.04	10.9831	11.1945	7.57765	0.732157	7.62186	0.240248	0.624078	7.08576	0.112756	0.470588
Godrevy	Low	J	Immature	13.68	6.57255	6.30549	5.38627	2.57725	5.21039	0.131527	0.782585	4.73262	0.118571	3.76471
Godrevy	Middle	J	Immature	21.29	5.54588	5.49922	5.08078	2.61529	4.68529	0.111713	0.771378	3.48267	0.0897477	5.3241
Godrevy	Middle	J	Immature	11.83	7.42	7.60941	6.5498	2.1502	5.93235	0.162033	0.675899	3.8815	0.14628	0.332756
Godrevy	Middle	J	Immature	11.18	14.8059	13.8682	12.138	6.98667	11.9497	0.10947	0.837973	10.4013	0.120013	5.3241
Godrevy	Middle	J	Immature	12.1	10.7027	9.75765	7.82627	6.60196	8.72216	0.0796368	0.984121	4.44345	0.190517	3.76471
Godrevy	Middle	A	Mature	33.724	5.78157	5.9902	5.70118	4.48	5.48824	0.0466751	0.877704	2.11935	0.162211	21.2964
Godrevy	Middle	J	Immature	13.1	7.67804	7.96235	7.58902	7.45529	7.67118	0.0104916	0.973119	3.59888	0.222876	5.3241
Godrevy	Middle	J	Immature	5.2	8.22941	8.19843	7.21059	5.79804	7.35912	0.0582555	0.91034	3.39667	0.120042	0.166378
Godrevy	Middle	J	Immature	4.16	8.23843	8.29255	7.78745	4.81608	7.28363	0.0854936	0.811848	5.62931	0.105098	0.332756
Godrevy	Upper	J	Mature	21.89	8.47882	7.75137	6.5549	3.47882	6.56598	0.125971	0.835832	4.94239	0.0792836	10.6482
Godrevy	Upper	J	Immature	12.79	7.54706	7.48078	6.55059	7.69608	7.31863	0.0266383	1.08636	2.50082	0.12756	3.76471
Godrevy	Upper	J	Immature	20.93	6.06941	6.25059	6.08824	5.80627	6.05363	0.01139	0.962465	3.35907	0.0893321	0.941176
Godrevy	Upper	J	Immature	3.76	15.2059	12.5231	10.3125	6.76706	11.2022	0.119511	0.962219	3.71637	0.135117	0.470588
Godrevy	Upper	A	Mature	29.59	8.45098	8.3102	7.71922	6.21647	7.67422	0.0499513	0.915034	3.65076	0.158917	10.6482
Godrevy	Low	A	Mature	71.423	6.00353	5.56196	4.97098	4.9149	5.36284	0.0362071	1.0366	10.5024	0.0825891	30.1176
Godrevy	Low	J	Immature	19.484	4.26	3.76706	3.10863	3.3851	3.6302	0.0515636	1.1119	3.23757	0.128778	1.88235
Godrevy	Low	A	Immature	27.325	4.27647	4.18863	3.66196	3.07451	3.80039	0.0547454	0.93636	5.71166	0.0769972	10.6482
Godrevy	Low	J	Immature	22.481	4.40627	4.0302	3.26235	2.84275	3.63539	0.073366	0.994031	3.70868	0.0872141	7.52941
Godrevy	Low	J	Immature	20.908	4.15608	3.82	2.83922	3.39686	3.55304	0.0599793	1.13421	4.45752	0.0659557	0.083189
Godrevy	Low	J	Immature	8.309	29.8765	26.5345	22.4102	15.3996	23.5552	0.0992759	0.925045	35.8236	0.14306	3.76471
Godrevy	Low	J	Immature	11.296	8.10667	6.97647	5.31608	4.79333	6.29814	0.0906894	1.04942	11.122	0.122472	0.470588
Godrevy	Low	J	Immature	10.905	4.94627	4.69647	3.81804	3.16353	4.15608	0.0739634	0.952469	5.05779	0.127503	0.941176
Godrevy	Low	J	Immature	11.035	11.0204	7.25412	4.7051	3.91647	6.72402	0.178401	1.24898	6.68182	0.200551	5.3241
Godrevy	Middle	A	Mature	67.803	4.95294	4.85137	3.88667	3.23373	4.23118	0.0727105	0.9369	7.93062	0.0709618	7.52941
Godrevy	Middle	A	Mature	48.746	4.17373	4.05294	3.41608	2.8651	3.62696	0.0627583	0.942403	5.18631	0.061	42.5928
Godrevy	Middle	A	Mature	51.116	4.01451	3.98549	3.27216	3.10863	3.5952	0.0492657	0.981466	3.84113	0.0742491	2.66205
Godrevy	Middle	A	Mature	51.256	4.07647	3.98784	3.26549	2.90902	3.55971	0.059602	0.963073	4.30823	0.0818049	21.2964
Godrevy	Middle	A	Mature	36.033	3.33451	3.2	2.63451	1.91333	2.77059	0.0875709	0.899449	2.9532	0.0790762	10.6482
Godrevy	Middle	A	Mature	36.046	3.89255	3.92118	3.3	2.81098	3.48118	0.0571644	0.928315	3.04611	0.207121	15.0588
Godrevy	Middle	A	Mature	37.083	3.48588	3.52431	3.18275	2.42863	3.15539	0.0603756	0.881834	2.66892	0.112936	0.083189
Godrevy	Middle	A	Mature	30.925	3.48431	3.5098	3.07294	3.00667	3.26843	0.0304714	0.98606	5.80285	0.0794068	2.66205
Godrevy	Middle	A	Mature	32.429	3.89137	3.82	3.15647	2.68039	3.38706	0.0637398	0.94199	2.68759	0.0989011	10.6482
Godrevy	Middle	A	Mature	36.51	4.24902	4.1851	3.45216	2.60784	3.62353	0.0794381	0.897818	6.84906	0.0655884	0.083189
Godrevy	Middle	A	Mature	32.668	4.83765	4.67725	3.86902	3.37373	4.18941	0.0617173	0.960813	7.43747	0.0949403	3.76471
Godrevy	Middle	A	Mature	37.449	4.48078	4.24275	3.31686	2.92824	3.74216	0.0740806	0.98008	4.53582	0.108066	15.0588
Godrevy	Middle	A	Mature	30.797	4.1898	4.1102	3.59882	3.39843	3.82431	0.037873	0.984332	3.22923	0.125142	10.6482
Godrevy	Middle	A	Mature	30.789	3.9549	3.8549	3.34275	3.1098	3.56559	0.0426202	0.98153	2.31369	0.144817	10.6482
Godrevy	Middle	J	Immature	18.025	4.47608	4.13176	3.45412	2.72392	3.69647	0.0786219	0.949132	3.35103	0.109753	5.3241
Godrevy	Middle	J	Immature	9.376	13.0796	9.6949	6.7451	2.96353	8.12078	0.198721	0.97586	22.9596	0.128721	1.33102
Godrevy	Middle	A	Immature	25.034	4.60157	4.29608	3.81294	3.73294	4.11088	0.0374888	1.02781	3.57015	0.156259	10.6482
Godrevy	Middle	J	Immature	10.753	7.49765	6.38275	4.88235	3.26275	5.50637	0.125307	0.955197	3.86627	0.137762	3.76471
Godrevy	Middle	J	Immature	18.538	4.83608	4.49451	3.84863	2.9851	4.04108	0.0755742	0.937438	5.12559	0.0932793	1.33102
Godrevy	Middle	J	Immature	15.724	4.73686	4.19451	3.67922	3.52667	4.03431	0.0509981	1.04951	2.61184	0.0997634	7.52941
Godrevy	Upper	A	Mature	73.027	3.86314	3.79216	3.31216	2.5698	3.38431	0.0659964	0.905498	5.71148	0.066271	0.166378
Godrevy	Upper	A	Mature	52.659	4.45373	4.05373	3.28863	3.66549	3.86539	0.0486438	1.10581	5.10154	0.0774105	15.0588
Godrevy	Upper	J	Immature	23.528	3.51137	3.44314	2.82824	2.71373	3.12412	0.0493799	0.992621	3.14872	0.0925782	1.88235
Godrevy	Upper	J	Mature	24.076	8.09294	7.16118	4.39098	3.61529	5.8151	0.138649	1.01351	6.90026	0.126201	7.52941
Godrevy	Upper	J	Immature	20.314	5.36706	4.49961	3.16824	3.14039	4.04382	0.100757	1.1095	2.18395	0.12773	1.33102
Godrevy	Upper	J	Immature	12.826	4.00353	3.59804	3.09765	2.64431	3.33588	0.0664893	0.992855	3.24434	0.12036	0.665512
Godrevy	Upper	J	Immature	12.906	7.04902	6.29176	4.2651	3.25294	5.21471	0.126444	0.975854	1.84703	0.150089	0.665512
Godrevy	Upper	J	Immature	17.75	4.36235	3.9498	3.41725	3.29176	3.75529	0.049444	1.03897	3.52457	0.105206	0.941176
Godrevy	Upper	J	Immature	12.786	3.87137	3.6902	3.09176	2.63137	3.32118	0.0641166	0.95883	2.21172	0.12226	0.665512
Godrevy	Upper	J	Immature	10.965	4.2549	4.31686	3.88353	3.19373	3.91225	0.0494431	0.908326	1.74206	0.263699	3.76471
Godrevy	Upper	J	Immature	7.401	11.8388	10.7588	9.18863	6.45569	9.56049	0.0917228	0.917135	34.8019	0.220732	0.941176
Godrevy	Upper	J	Immature	7.393	8.37647	7.25961	5.44667	3.24745	6.08255	0.138269	0.914817	5.3917	0.126752	0.941176
Godrevy	Low	A	Mature	48.963	7.68745	7.84471	7.81529	4.62824	6.99392	0.0846414	0.786442	2.90205	0.0794215	0.166378
Godrevy	Low	J	Immature	6.44	17.3867	17.4553	17.2612	8.82627	15.2324	0.105158	0.755058	49.5406	0.129172	0.665512
Godrevy	Low	J	Immature	9.611	12.131	12.0059	11.6137	4.41725	10.042	0.140272	0.700614	4.63014	0.124439	0.470588
Godrevy	Low	J	Immature	10.581	9.5549	10.0733	9.71451	8.67843	9.50529	0.0233688	0.921441	2.8935	0.118576	0.665512
Godrevy	Low	J	Immature	12.059	9.47294	9.57137	9.25373	6.01216	8.57755	0.0749955	0.822577	2.25631	0.0968131	0.083189
Godrevy	Low	J	Immature	14.234	9.28196	9.80627	9.58235	6.33647	8.75176	0.0696057	0.805546	2.79673	0.118266	7.52941
Godrevy	Low	J	Immature	11.71	10.7231	10.7322	10.558	6.3749	9.59706	0.0839943	0.803094	22.2431	0.140055	0.665512
Godrevy	Low	J	Immature	9.723	9.34667	9.45098	9.36667	7.4502	8.90363	0.0408545	0.892612	8.31189	0.10934	0.470588
Godrevy	Low	J	Immature	8.295	11.8675	11.4478	9.83765	6.33882	9.87294	0.0954606	0.855337	4.45304	0.168102	0.941176
Godrevy	Low	J	Immature	9.502	10.9188	10.7208	9.79098	8.20157	9.90804	0.0469071	0.932167	5.64	0.115738	0.941176
Godrevy	Low	J	Immature	11.973	7.03059	7.63686	7.96353	4.20392	6.70873	0.0958093	0.720143	3.20275	0.0864048	0.117647
Godrevy	Middle	J	Immature	15.055	7.28118	7.75255	7.68627	4.89216	6.90304	0.0737003	0.788488	4.35383	0.143966	2.66205
Godrevy	Middle	J	Immature	10.811	13.3455	13.4298	12.6212	7.61882	11.7538	0.0887092	0.804742	14.8289	0.164535	2.66205
Godrevy	Middle	J	Immature	9.818	7.61412	7.43843	7.13255	1.5851	5.94255	0.183745	0.631338	5.74503	0.124516	0.470588
Godrevy	Middle	J	Immature	12.054	8.83451	9.37294	7.77569	4.8502	7.70833	0.0981557	0.798006	2.73877	0.126447	0.470588
Godrevy	Middle	A	Mature	49.935	6.89333	7.13294	7.03804	4.20157	6.31647	0.0839099	0.782931	4.40699	0.0904258	0.166378
Godrevy	Middle	J	Immature	12.626	9.90941	9.55961	9.02431	5.61294	8.52657	0.0869147	0.835257	2.41115	0.188278	3.76471
Godrevy	Middle	J	Immature	11.295	13.14	12.5631	11.7443	9.25412	11.6754	0.0550114	0.921286	11.5676	0.145809	0.470588
Godrevy	Middle	J	Immature	8.226	13.2247	12.7345	11.9086	7.90667	11.4436	0.0792921	0.857495	12.2837	0.0959428	0.941176
Godrevy	Middle	A	Mature	35.123	8.54275	8.50431	8.18667	4.83608	7.51745	0.0895262	0.80156	4.92079	0.157253	10.6482
Godrevy	Middle	A	Mature	41.35	8.77882	8.72314	7.7502	4.24431	7.37412	0.108792	0.790559	7.54725	0.135648	5.3241
Godrevy	Middle	A	Mature	38.185	7.46745	8.08784	6.98471	4.56157	6.77539	0.0854234	0.798075	3.63183	0.110196	10.6482
Godrevy	Middle	A	Mature	32.212	8.89333	9.1549	7.91451	6.07451	8.00931	0.0653607	0.876881	4.13525	0.179749	10.6482
Godrevy	Upper	A	Mature	67.718	8.25529	8.47451	7.31176	5.04039	7.27049	0.0809772	0.842231	4.86162	0.105891	0.470588
Godrevy	Upper	J	Immature	20.422	7.50118	7.88157	7.43255	5.28667	7.02549	0.0627671	0.835036	5.09554	0.119971	10.6482
Godrevy	Upper	J	Immature	14.07	7.20039	7.61137	7.55882	5.14235	6.87824	0.063874	0.813618	9.49941	0.124495	15.0588
Godrevy	Upper	J	Immature	11.635	10.8996	11.7282	11.2937	6.99922	10.2302	0.0799255	0.777467	11.2517	0.210107	5.3241
Godrevy	Upper	J	Immature	18.238	6.93529	7.32863	7.40627	5.47569	6.78647	0.0496124	0.842285	1.1471	0.257273	15.0588
Godrevy	Upper	A	Mature	31.293	10.1757	10.4569	8.74353	6.24824	8.90608	0.0810196	0.855395	9.73548	0.121232	1.33102
Godrevy	Upper	J	Immature	18.956	13.1149	12.1137	10.06	6.59294	10.4704	0.103177	0.888793	3.66432	0.104774	0.665512
Godrevy	Upper	J	Immature	10.685	14.0286	12.7365	10.4541	7.13451	11.0884	0.1022	0.912574	1.66269	0.118652	10.6482
Godrevy	Upper	J	Immature	11.231	9.76157	9.39451	8.54353	6.08196	8.44539	0.0735383	0.883236	4.76663	0.104466	2.66205
Falmouth	Low	A	Mature	38.67	9.56118	8.97098	8.5702	1	7.02559	0.215514	0.602079	4.31788	0.0680558	1.33102
Falmouth	Low	J	Immature	20.71	11.6137	10.7012	10.1259	2.40196	8.71069	0.182973	0.672956	8.4069	0.1127	0.470588
Falmouth	Low	J	Immature	11.28	10.2176	9.6102	9.1	2.25529	7.79578	0.17903	0.666639	2.58804	0.0960802	15.0588
Falmouth	Low	J	Immature	8.66	17.3306	15.251	11.9592	7.07176	12.9031	0.129984	0.896809	2.84491	0.255005	7.52941
Falmouth	Low	J	Immature	20.47	8.90902	8.68627	8.00471	1.19412	6.69853	0.206559	0.605305	1.82376	0.0902277	2.66205
Falmouth	Low	J	Immature	12.31	9.52	8.98471	7.76039	2.89412	7.2898	0.155436	0.741358	0.221886	0.490688	7.52941
Falmouth	Low	J	Immature	6.7	11.0337	10.7443	10.0478	4.88667	9.17814	0.11811	0.765692	3.18157	0.146448	0.941176
Falmouth	Low	J	Immature	17.67	14.4945	13.0412	11.1941	2.99333	10.4308	0.184752	0.721586	5.28244	0.166481	2.66205
Falmouth	Low	J	Immature	13.94	13.722	12.2286	9.63961	1.26706	9.21431	0.226283	0.685424	2.81602	0.200576	1.88235
Falmouth	Low	J	Immature	16.16	10.7655	10.6086	9.5851	1.69569	8.16373	0.199526	0.617082	5.09429	0.0879509	1.88235
Falmouth	Low	J	Immature	14.69	11.2447	9.89333	8.22235	4.37333	8.43343	0.132315	0.862128	2.88551	0.117005	0.470588
Falmouth	Low	J	Immature	18.42	10.4988	9.45686	7.93255	3.2651	7.78833	0.153804	0.791512	2.76014	0.199517	10.6482
Falmouth	Low	J	Immature	17.37	14.0212	13.32	11.0722	5.80627	11.0549	0.126132	0.812862	4.29885	0.102757	2.66205
Falmouth	Low	J	Immature	6.69	26.0671	24.0369	20.5835	11.7129	20.6001	0.115457	0.846698	58.3868	0.216528	0.665512
Falmouth	Low	J	Immature	5.14	15.8176	15.3737	14.3027	9.62549	13.7799	0.0773318	0.857351	15.2988	0.156661	0.235294
Falmouth	Low	J	Immature	3.57	22.9173	21.6584	19.0408	14.8525	19.6173	0.0681153	0.928023	15.7801	0.125931	0.470588
Falmouth	Low	A	Mature	36.29	8.42431	8.3349	7.70863	6.94941	7.85431	0.0325683	0.958251	5.23253	0.089848	1.33102
Falmouth	Middle	J	Immature	21.64	8.79647	8.91804	7.93843	7.17922	8.20804	0.0371304	0.947748	3.29621	0.0978972	1.33102
Falmouth	Middle	J	Mature	22.08	7.89569	8.09333	7.59725	4.99216	7.14461	0.076074	0.821374	4.61647	0.0702254	1.88235
Falmouth	Middle	J	Immature	17.09	9.43804	10.0435	11.2757	6.31216	9.26735	0.0855141	0.738779	4.36292	0.160098	15.0588
Falmouth	Middle	J	Immature	19.19	11.9094	10.8616	8.79216	3.45725	8.7551	0.16113	0.78187	3.5592	0.0960872	7.52941
Falmouth	Middle	J	Mature	24.26	10.1624	10.4125	8.13451	3.61922	8.08216	0.145937	0.74306	3.79282	0.102597	10.6482
Falmouth	Middle	J	Mature	21.98	10.3992	10.6592	8.76902	6.89961	9.18176	0.0709114	0.890396	3.5898	0.0950355	1.33102
Falmouth	Middle	J	Immature	13.48	10.5075	11.0294	9.41333	7.55882	9.62725	0.0597755	0.88375	4.12125	0.210387	0.941176
Falmouth	Middle	J	Immature	20.8	11.2592	10.9012	8.77569	6.24275	9.29471	0.0932436	0.889469	1.16812	0.170529	7.52941
Falmouth	Middle	J	Immature	13.96	9.68667	10.2988	10.0243	7.18667	9.29912	0.0576821	0.830252	1.98351	0.143353	7.52941
Falmouth	Middle	J	Immature	7.76	15.8929	15.2878	12.5773	9.07059	13.2072	0.0883567	0.895871	14.8829	0.186914	0.941176
Falmouth	Middle	A	Mature	32.17	7.42392	7.71725	6.68941	3.82471	6.41382	0.104037	0.780793	4.70667	0.0803623	15.0588
Falmouth	Middle	A	Immature	25.95	10.4886	10.3188	8.41137	2.54784	7.94167	0.175522	0.696014	3.86896	0.151254	15.0588
Falmouth	Middle	J	Immature	9.85	11.7173	11.3149	10.5388	3.94353	9.37863	0.146194	0.716619	6.35908	0.134676	0.941176
Falmouth	Middle	J	Immature	12.5	10.0855	10.378	9.98745	5.82078	9.06794	0.0897855	0.781041	3.72174	0.131736	3.76471
Falmouth	Middle	J	Immature	18.1	9.16824	9.26706	8.21686	4.44784	7.775	0.109393	0.778777	2.14433	0.19681	15.0588
Falmouth	Middle	J	Immature	24.91	8.34667	8.54824	7.64392	6.7749	7.82843	0.038428	0.933882	4.99281	0.0841683	10.6482
Falmouth	Middle	J	Mature	22.53	7.84353	8.00706	7.6698	5.35922	7.2199	0.0648248	0.84218	1.9649	0.186744	10.6482
Falmouth	Middle	A	Mature	35.15	7.46	7.50667	7.00392	4.42353	6.59853	0.0834066	0.818956	4.63292	0.110285	5.3241
Falmouth	Middle	J	Mature	24.59	8.77451	9.01569	7.25843	3.94157	7.24755	0.120931	0.781368	1.09007	0.369574	3.76471
Falmouth	Middle	J	Immature	11.26	11.6353	12.0733	10.8016	4.47765	9.74696	0.136668	0.704394	6.37739	0.167843	1.33102
Falmouth	Middle	J	Immature	7.8	29.1325	27.042	24.0714	15.0965	23.8356	0.0973088	0.865313	48.103	0.246844	3.76471
Falmouth	Middle	J	Immature	10.55	13.6776	13.4765	12.1161	6.87882	11.5373	0.10343	0.803221	3.94114	0.176987	3.76471
Falmouth	Middle	J	Mature	21.93	8.28549	8.46471	7.91098	4.34353	7.25118	0.100955	0.771206	1.62515	0.195295	15.0588
Falmouth	Middle	J	Immature	17.37	9.61608	9.74784	9.14039	5.55529	8.5149	0.0876513	0.803218	6.03461	0.207855	2.66205
Falmouth	Upper	J	Immature	8.45	17.8035	15.6231	13.8227	8.14	13.8474	0.112072	0.881058	10.2632	0.132372	2.66205
Falmouth	Upper	J	Immature	15.62	7.30549	7.6851	7.05098	3.32353	6.34127	0.119966	0.721292	3.49322	0.112206	0.470588
Falmouth	Upper	J	Immature	12.01	13.8749	13.4149	12.0043	6.78667	11.5202	0.105939	0.812833	38.5735	0.152824	0.941176
Falmouth	Upper	J	Immature	11.66	11.9663	11.9886	10.442	5.4298	9.95667	0.116888	0.775552	3.22531	0.0906969	0.235294
Falmouth	Upper	A	Mature	27.59	11.3114	10.8988	12.431	1.03843	8.9199	0.222566	0.529357	4.20595	0.0867348	15.0588
Falmouth	Upper	J	Immature	16.04	15.2431	14.6745	12.2757	2.29961	11.1232	0.202999	0.650932	13.5442	0.160461	1.88235
Falmouth	Upper	J	Immature	18.94	9.04627	8.30431	6.24549	2.24078	6.45922	0.17717	0.775753	6.45455	0.223275	2.66205
Falmouth	Upper	J	Immature	15.44	8.6549	8.24667	7.0102	4.6702	7.14549	0.0940576	0.873384	2.92172	0.196706	5.3241
Falmouth	Upper	J	Immature	8.11	16.1894	13.5231	10.1992	6.04235	11.4885	0.142978	0.937165	6.53379	0.200291	0.941176
Falmouth	Upper	J	Immature	9.7	15.082	13.3925	10.0396	6.52431	11.2596	0.126195	0.922078	8.05056	0.141508	1.88235
Falmouth	Upper	J	Immature	11.29	15.8035	15.0714	12.5259	7.91333	12.8285	0.104217	0.859392	4.54663	0.293215	5.3241
Falmouth	Upper	J	Immature	9.68	14.1471	13.3173	11.5451	6.09176	11.2753	0.120465	0.814035	4.79269	0.16645	1.33102
Falmouth	Upper	J	Immature	7.65	6.82941	7.10196	6.5898	2.58157	5.77569	0.138923	0.687346	3.06073	0.108016	0.470588
Falmouth	Upper	J	Immature	7.12	9.64667	9.9	9.39216	7.73255	9.16784	0.0400476	0.900844	4.12379	0.147719	0.332756
Falmouth	Low	J	Immature	22.458	5.63059	5.08627	4.26902	3.73922	4.68127	0.0673823	1.00155	3.11448	0.109014	10.6482
Falmouth	Low	J	Immature	22.914	4.95294	4.75059	4.52353	4.69373	4.7302	0.0140386	1.04017	3.90014	0.142594	7.52941
Falmouth	Low	J	Immature	24.599	6.64941	5.75176	4.71176	4.23804	5.33775	0.0758084	1.04051	5.35225	0.130196	10.6482
Falmouth	Low	A	Mature	26.674	5.68588	5.17961	4.40627	4.12118	4.84824	0.0553348	1.02307	2.84439	0.094905	0.941176
Falmouth	Low	J	Immature	23.57	4.48863	4.46627	4.53843	4.59804	4.52284	0.00485071	1.0091	1.95164	0.171395	7.52941
Falmouth	Low	J	Immature	6.231	11.3949	8.24627	6.50588	5.6302	7.94431	0.120105	1.15408	8.08094	0.103678	0.941176
Falmouth	Middle	A	Immature	26.125	6.09804	5.71765	4.87059	3.2302	4.97912	0.0959378	0.881	3.51824	0.154887	10.6482
Falmouth	Middle	A	Mature	34.118	4.90118	4.90118	4.49216	4.31804	4.65314	0.0237824	0.981464	2.05385	0.139828	15.0588
Falmouth	Middle	A	Mature	28.32	4.65608	4.50902	4.22039	3.90314	4.32216	0.0288783	0.980503	2.49119	0.16178	10.6482
Falmouth	Middle	A	Mature	32.565	4.58941	4.69882	4.52118	5.36784	4.79431	0.0304495	1.07996	4.18381	0.0640384	1.33102
Falmouth	Middle	A	Immature	26.528	5.78078	5.4451	5.17647	4.81608	5.30461	0.0289054	0.997674	4.03283	0.126318	10.6482
Falmouth	Middle	A	Mature	31.118	8.81255	7.79098	6.33098	5.05647	6.99775	0.0882499	0.982089	26.2067	0.175864	2.66205
Falmouth	Middle	J	Immature	24.314	4.51412	4.55569	4.48314	5.15647	4.67735	0.025719	1.06989	2.64881	0.104762	1.33102
Falmouth	Middle	J	Immature	18.84	5.75255	5.14471	4.61961	4.01216	4.88225	0.0570034	1.00004	1.78603	0.287652	7.52941
Falmouth	Middle	J	Immature	19.005	7.60275	6.94627	6.26353	5.38784	6.5501	0.0542928	0.983405	21.4843	0.146313	0.941176
Falmouth	Middle	J	Immature	14.637	7.0302	6.98627	6.49059	5.62471	6.53294	0.0374865	0.939009	4.43242	0.0912915	7.52941
Falmouth	Middle	J	Immature	24.609	5.06627	4.65059	4.12627	4.3302	4.54333	0.033842	1.0706	4.59814	0.0649566	0.332756
Falmouth	Middle	J	Immature	18.753	11.8906	9.1102	7.13843	6.31412	8.61333	0.107966	1.12038	24.4441	0.162783	2.66205
Falmouth	Middle	J	Immature	19.314	5.30745	4.66431	3.98588	4.67961	4.65931	0.0434422	1.15455	3.38909	0.0845399	10.6482
Falmouth	Middle	J	Immature	17.987	5.53843	4.87373	4.06941	4.63373	4.77882	0.0477392	1.13743	2.42774	0.210721	7.52941
Falmouth	Middle	J	Immature	15.831	5.15765	4.60824	4.46353	5.26627	4.87392	0.0305654	1.14905	2.41137	0.132656	7.52941
Falmouth	Middle	J	Immature	17.246	6.13294	5.70431	4.83451	5.36941	5.51029	0.0373136	1.09143	4.09161	0.091516	7.52941
Falmouth	Middle	J	Immature	11.69	8.95686	7.49373	5.92431	5.41647	6.94784	0.0866208	1.07119	5.87144	0.0977965	7.52941
Falmouth	Middle	J	Immature	10.249	4.94627	4.46392	3.95804	3.90549	4.31843	0.0424158	1.05103	0.774667	0.122548	7.52941
Falmouth	Middle	J	Immature	12.085	5.91451	5.14	4.53412	4.51647	5.02627	0.0491887	1.07824	3.58373	0.0918621	3.76471
Falmouth	Middle	J	Immature	6.79	10.2404	7.46353	6.37804	4.99725	7.2698	0.114656	1.10086	3.87081	0.111415	0.470588
Falmouth	Upper	A	Mature	31.859	5.07373	4.94275	4.64549	3.1851	4.46176	0.0731015	0.86135	3.78002	0.102914	0.941176
Falmouth	Upper	A	Mature	33.099	6.57412	6.0298	4.97686	3.66275	5.31088	0.0906131	0.93006	2.66579	0.232363	15.0588
Falmouth	Upper	A	Immature	26.137	5.00784	4.78157	4.49647	3.76667	4.51314	0.0448558	0.945729	2.88561	0.109333	7.52941
Falmouth	Upper	J	Mature	24.586	7.60667	7.24745	5.95451	4.32157	6.28255	0.0887837	0.90352	4.69567	0.154676	10.6482
Falmouth	Upper	J	Immature	19.988	5.38902	4.9651	4.46902	3.82941	4.66314	0.0539633	0.977138	2.66858	0.115577	7.52941
Falmouth	Upper	J	Immature	20.844	5.42706	4.87961	4.08667	3.98784	4.59529	0.0557543	1.05003	2.28692	0.130748	7.52941
Falmouth	Upper	J	Immature	16.079	7.50784	6.5898	5.79608	4.42392	6.07941	0.0805976	0.963336	8.04014	0.110171	0.665512
Falmouth	Upper	J	Immature	15.94	6.29255	5.74627	5.15922	4.6298	5.45696	0.0494709	1.00155	4.26065	0.077593	0.665512
Falmouth	Upper	J	Immature	15.13	5.84157	5.34824	4.72118	4.32353	5.05863	0.0497489	1.0095	1.05672	0.296285	7.52941
Falmouth	Upper	J	Immature	19.176	6.56941	5.91176	5.12353	4.30588	5.47765	0.0670634	0.985501	6.58568	0.12106	0.470588
Falmouth	Upper	J	Immature	16.258	8.07333	7.23373	6.38431	6.10941	6.9502	0.0479461	1.04147	3.69602	0.0826317	0.470588
Falmouth	Upper	J	Immature	16.366	5.32941	4.5	3.95451	3.67216	4.36402	0.0626925	1.06471	1.11041	0.147479	3.76471
Falmouth	Upper	J	Immature	14.863	4.71216	4.4502	4.28745	4.29529	4.43627	0.0167879	1.03088	2.02163	0.123789	5.3241
Falmouth	Low	J	Immature	14.852	17.0886	15.8973	13.3055	8.68745	13.7447	0.101578	0.882659	51.1603	0.163699	1.88235
Falmouth	Low	J	Immature	17.735	15.7627	15.1035	12.3996	8.41059	12.9191	0.0969317	0.87893	10.4196	0.118746	2.66205
Falmouth	Low	J	Immature	12.162	11.5435	10.9741	9.98314	4.40471	9.22637	0.133251	0.760989	8.45215	0.109268	0.470588
Falmouth	Low	J	Immature	6.668	17.8553	16.9059	15.3902	11.6373	15.4472	0.066403	0.913193	57.1857	0.180422	0.941176
Falmouth	Low	J	Immature	19.525	16.249	15.8882	14.5	8.53098	13.7921	0.0975429	0.815447	32.5246	0.163559	1.88235
Falmouth	Low	J	Immature	15.955	24.7027	21.731	17.0686	8.04078	17.8858	0.152565	0.843914	24.5312	0.0993571	1.88235
Falmouth	Low	J	Immature	13.301	11.3557	11.1231	9.22275	2.10392	8.45137	0.19249	0.66154	6.03341	0.139179	7.52941
Falmouth	Low	J	Immature	7.211	17.6051	16.9141	15.4502	9.92039	14.9725	0.0873054	0.850489	86.68	0.175464	0.941176
Falmouth	Low	J	Immature	11.055	25.4114	22.8267	19.142	11.1769	19.6392	0.118394	0.8718	14.8798	0.176773	1.33102
Falmouth	Low	J	Immature	14.358	11.8914	10.9788	10.0635	1.88353	8.70431	0.198523	0.654627	2.99239	0.165213	7.52941
Falmouth	Low	J	Immature	16.154	12.8467	12.66	10.2255	6.26824	10.5001	0.109411	0.835241	4.57494	0.177135	5.3241
Falmouth	Low	J	Immature	12.112	10.7918	10.9424	10.4929	6.97176	9.79971	0.0724967	0.828705	5.15023	0.111347	1.88235
Falmouth	Low	J	Immature	12.413	14.7345	13.9635	12.8243	7.49333	12.2539	0.100048	0.829774	10.3303	0.0894291	0.470588
Falmouth	Low	J	Immature	20.197	10.2922	10.6682	9.59059	5.94314	9.12353	0.0890602	0.801394	1.83294	0.128386	2.66205
Falmouth	Low	J	Immature	14.986	11.0141	11.1251	11.2894	7.09922	10.132	0.0749481	0.808107	3.81468	0.104645	7.52941
Falmouth	Low	J	Immature	9.78	17.7549	17.1431	15.5753	8.24235	14.6789	0.112103	0.794575	11.2104	0.131598	0.470588
Falmouth	Middle	J	Immature	10.601	11.8506	12.3729	12.4965	6.8102	10.8825	0.0940484	0.750351	6.00435	0.127745	0.665512
Falmouth	Middle	J	Immature	7.815	13.1271	13.4471	12.9871	8.46824	12.0074	0.0739314	0.816948	22.0548	0.186863	0.665512
Falmouth	Middle	J	Immature	8.547	14.8243	14.5298	13.7541	8.41765	12.8815	0.0876236	0.821738	7.61391	0.147242	0.332756
Falmouth	Middle	J	Immature	9.276	20.4004	18.4333	15.6898	10.022	16.1364	0.10483	0.891546	8.63941	0.163907	0.665512
Falmouth	Middle	J	Immature	10.39	15.7902	15.7694	13.3345	8.20627	13.2751	0.100859	0.82451	7.32954	0.1565	1.33102
Falmouth	Middle	J	Immature	9.024	14.3286	13.9216	13.1808	7.97922	12.3525	0.0896785	0.823096	5.49402	0.114469	1.33102
Falmouth	Middle	A	Immature	25.426	11.9906	12.4208	11.5153	7.20902	10.7839	0.0838676	0.80212	5.44448	0.104429	10.6482
Falmouth	Middle	J	Immature	17.48	15.1914	14.9953	14.282	9.93294	13.6004	0.06827	0.858151	6.95334	0.180329	10.6482
Falmouth	Middle	J	Immature	12.683	16.3267	16.3349	15.3314	9.28353	14.3191	0.0887788	0.808753	27.4255	0.222252	1.88235
Falmouth	Middle	J	Immature	9.034	16.5145	16.6686	16.0447	10.5533	14.9453	0.0737684	0.827425	43.1942	0.125576	0.941176
Falmouth	Upper	A	Mature	31.669	11.9145	12.5353	12.5847	6.59098	10.9064	0.0994732	0.736684	18.151	0.171513	5.3241
Falmouth	Upper	A	Mature	26.546	12.6518	13.3788	13.2565	8.24078	11.882	0.0772654	0.784393	3.10627	0.159885	10.6482
Falmouth	Upper	J	Mature	22.579	15.538	15.6733	15.1161	9.19216	13.8799	0.0846771	0.803205	2.92251	0.124988	0.470588
Falmouth	Upper	J	Immature	14.939	16.7937	17.0122	15.251	9.47373	14.6326	0.0904007	0.814163	3.92979	0.180453	1.88235
Falmouth	Upper	J	Immature	19.627	13.2196	14.2404	14.7808	8.88706	12.782	0.0785112	0.761743	2.62096	0.127158	3.76471
Falmouth	Upper	J	Immature	10.826	14.7365	16.142	16.5808	7.41294	13.718	0.1169	0.676881	1.57739	0.254794	3.76471
Helford	Low	J	Immature	6.91	7.88588	7.53294	6.64275	4.41529	6.61922	0.088357	0.867766	3.70074	0.177529	0.941176
Helford	Low	J	Immature	8.03	8.40667	8.02863	6.62863	5.51412	7.14451	0.0697583	0.949754	3.96764	0.113582	0.665512
Helford	Low	J	Immature	12.79	6.27216	6.41686	5.17451	1.0702	4.73343	0.198405	0.633433	3.41199	0.0952312	0.332756
Helford	Low	J	Immature	5.39	15.6114	15.2831	13.9992	8.08118	13.2437	0.0994234	0.809107	39.483	0.226337	0.941176
Helford	Low	A	Mature	42.581	5.31686	5.37294	5.07686	2.18	4.48667	0.128976	0.717417	5.3077	0.0876764	1.88235
Helford	Low	A	Mature	44.792	5.21412	5.42667	4.44118	4.01882	4.7752	0.0517099	0.93566	4.23899	0.0682745	0.166378
Helford	Low	A	Mature	25.253	6.50863	6.38118	5.50353	3.07882	5.36804	0.111088	0.806705	3.96708	0.0947021	2.66205
Helford	Low	J	Immature	6.717	6.22824	6.39608	6.14902	3.22549	5.49971	0.103617	0.753579	1.29695	0.183519	2.66205
Helford	Low	J	Immature	18.215	5.5851	5.67137	5.36863	2.04392	4.66725	0.14089	0.691034	0.540131	0.431348	3.76471
Helford	Low	J	Immature	12.462	6.1702	6.31216	6.12392	3.25882	5.46627	0.101107	0.758199	4.70157	0.162399	1.88235
Helford	Low	A	Mature	33.203	5.69529	5.57882	5.01647	2.38588	4.66912	0.124548	0.762714	3.5113	0.129903	1.33102
Helford	Low	A	Mature	27.496	6.04039	6.02157	5.20667	1.9749	4.81088	0.150455	0.713852	3.24061	0.128298	3.76471
Helford	Low	A	Mature	27.463	5.97725	6.04627	5.38235	4.18392	5.39745	0.0599014	0.889099	6.86091	0.116029	2.66205
Helford	Low	J	Immature	19.556	5.95216	6.04118	5.03569	1.66275	4.67294	0.165122	0.68746	1.85287	0.171237	5.3241
Helford	Low	J	Immature	12.66	7.0851	7.11804	5.89569	2.3698	5.61716	0.14943	0.726533	3.67666	0.100285	0.470588
Helford	Low	J	Immature	11.83	6.24863	6.29059	5.42039	0.307843	4.56686	0.235458	0.559857	2.53948	0.180474	2.66205
Helford	Low	J	Immature	7.95	6.81098	6.79529	5.97451	1.88392	5.36618	0.164513	0.680895	3.49972	0.105776	1.88235
Helford	Low	J	Immature	15.14	12.8161	11.5525	8.95608	2.33333	8.91451	0.196552	0.738685	8.86832	0.108102	0.470588
Helford	Middle	J	Immature	14.44	13.5808	12.231	9.01922	2.94471	9.44392	0.188075	0.777663	19.8557	0.14813	1.88235
Helford	Middle	J	Immature	15.22	8.86314	8.24078	6.89373	2.16	6.53941	0.173932	0.728345	4.58933	0.117514	5.3241
Helford	Middle	J	Immature	18.96	4.94	4.98824	5.05647	4.68745	4.91804	0.0122747	0.95846	2.8697	0.0971989	5.3241
Helford	Middle	J	Immature	16.32	7.03647	6.96235	5.71451	1.40118	5.27863	0.188625	0.665594	3.79772	0.131447	0.470588
Helford	Middle	J	Immature	6.07	7.64157	7.57569	7.17686	2.57137	6.24137	0.14752	0.692283	3.63233	0.129137	0.470588
Helford	Middle	J	Immature	10.212	4.91451	5.25843	4.49059	0.563529	3.80676	0.215226	0.561907	2.72385	0.125331	0.235294
Helford	Middle	J	Immature	7.2	10.0871	9.45843	6.95255	4.74902	7.81176	0.11761	0.904034	5.29368	0.146153	0.665512
Helford	Middle	J	Immature	5.47	10.1122	9.39098	8.36275	5.40275	8.31716	0.0933903	0.873896	4.88232	0.113505	0.332756
Helford	Middle	J	Mature	22.94	6.40039	6.32941	5.1549	0.898039	4.69569	0.207269	0.635513	4.59731	0.167727	1.33102
Helford	Middle	J	Immature	8.5	10.8298	10.5169	8.23529	6.22314	8.95127	0.0902909	0.909386	4.25263	0.157902	3.76471
Helford	Middle	J	Immature	9.87	8.0651	8.08118	6.38588	2.8902	6.35559	0.144166	0.757258	2.79093	0.120553	3.76471
Helford	Middle	J	Immature	15.7	6.60549	6.51882	4.88824	0.405882	4.60461	0.236866	0.614652	3.7298	0.0772912	0.332756
Helford	Middle	J	Immature	8.68	9.03059	8.80902	5.76863	0.183922	5.94804	0.259804	0.632099	1.79475	0.113404	0.941176
Helford	Upper	J	Immature	13.72	7.30314	6.99804	5.11176	0.0627451	4.86892	0.25782	0.608258	0.412825	0.483708	5.3241
Helford	Upper	J	Immature	13.73	7.41294	6.93176	5.25333	0.960392	5.13961	0.214212	0.687178	2.77596	0.103409	0.470588
Helford	Upper	A	Mature	30.9	6.14196	5.93098	5.04941	0.247451	4.34245	0.239269	0.581893	3.03088	0.097399	30.1176
Helford	Upper	J	Immature	18.09	6.05569	6.07804	5.18235	1.18314	4.6248	0.189092	0.642857	2.57471	0.0928613	1.33102
Helford	Upper	J	Immature	10.1	7.19333	7.25176	6.12902	0.667843	5.31049	0.221577	0.587497	2.17965	0.11513	0.332756
Helford	Upper	J	Immature	8.119	10.0529	8.77451	7.3502	1.14706	6.83118	0.216668	0.694586	19.3831	0.170127	0.665512
Helford	Low	A	Mature	47.818	9.19882	8.06039	5.73961	3.64863	6.66186	0.139112	0.930975	12.303	0.141397	21.2964
Helford	Low	A	Mature	44.012	7.29686	6.51098	4.92941	2.60196	5.3348	0.14557	0.865252	9.84335	0.0752097	21.2964
Helford	Low	A	Mature	44.754	6.92863	6.22	5.0098	3.0349	5.29833	0.120624	0.88724	6.18037	0.120095	15.0588
Helford	Low	A	Mature	41.435	5.50824	5.17686	4.24196	2.58941	4.37912	0.112015	0.85973	5.74136	0.0962014	1.88235
Helford	Low	A	Mature	37.398	6.98431	6.54549	5.33569	3.35765	5.55578	0.109535	0.870449	10.7076	0.0870686	1.88235
Helford	Low	J	Mature	23.39	6.84549	6.01373	5.15098	3.49569	5.37647	0.0998832	0.926238	5.40377	0.106977	0.941176
Helford	Low	J	Immature	19.192	6.27137	5.61059	4.21961	2.57137	4.66824	0.131638	0.899549	3.39922	0.105586	10.6482
Helford	Low	J	Mature	23.591	7.05333	6.27725	5.03216	3.6298	5.49814	0.102182	0.944624	5.73958	0.115169	7.52941
Helford	Low	A	Mature	38.177	7.11725	6.36118	4.97569	3.04941	5.37588	0.124626	0.89678	7.36616	0.0680626	1.88235
Helford	Low	A	Mature	34.127	6.04941	5.83922	4.12863	3.03686	4.76353	0.113127	0.911559	4.52215	0.11979	10.6482
Helford	Low	A	Mature	31.685	5.09529	4.5749	3.91922	2.67647	4.06647	0.0962892	0.914958	3.98341	0.0963934	1.33102
Helford	Low	J	Mature	22.789	6.92235	6.17882	5.38118	4.08667	5.64225	0.0806236	0.952337	11.1364	0.146888	1.33102
Helford	Low	J	Immature	19.83	5.77569	5.13647	4.18431	2.71412	4.45265	0.112074	0.910847	2.097	0.131362	7.52941
Helford	Low	A	Mature	29.477	5.87843	5.60549	4.77804	3.52314	4.94627	0.0802001	0.905431	4.89225	0.0825545	1.33102
Helford	Low	J	Immature	18.288	6.47961	5.75059	4.75647	2.88275	4.96735	0.117685	0.891054	3.58102	0.0898903	0.166378
Helford	Low	A	Mature	28.226	5.02157	4.87098	3.78824	2.71373	4.09863	0.0982961	0.893302	4.86164	0.0734607	7.52941
Helford	Low	J	Mature	23.676	5.44941	4.99922	3.87098	2.2251	4.13618	0.130253	0.865202	1.85813	0.188858	10.6482
Helford	Low	J	Mature	22.991	6.21333	5.52745	4.19608	2.66431	4.65029	0.126333	0.913007	2.93165	0.16321	10.6482
Helford	Low	J	Immature	19.119	5.97765	5.39451	4.04039	2.26078	4.41833	0.140168	0.873187	2.47268	0.117562	5.3241
Helford	Low	J	Immature	18.339	6.70157	5.81216	4.37412	2.55176	4.8599	0.139903	0.908412	2.72825	0.159355	7.52941
Helford	Low	J	Immature	15.201	7.32824	6.22549	4.57098	2.30314	5.10696	0.160505	0.892085	4.00034	0.0887846	0.941176
Helford	Low	J	Mature	22.457	5.95843	5.45451	3.99686	2.16784	4.39441	0.145201	0.859798	2.2359	0.176111	7.52941
Helford	Low	J	Immature	15.187	7.5298	6.57333	5.15294	2.47255	5.43216	0.151976	0.852986	6.7921	0.109373	0.941176
Helford	Low	J	Immature	15.342	12.6114	9.92471	6.92431	3.66902	8.28235	0.174507	0.966252	41.4876	0.213244	1.33102
Helford	Low	J	Immature	17.271	8.20706	6.85216	5.15961	2.76941	5.74706	0.152954	0.91381	3.56387	0.114006	5.3241
Helford	Low	J	Immature	17.96	5.94706	5.42235	4.83333	2.8251	4.75696	0.107676	0.855346	2.61794	0.150516	7.52941
Helford	Low	J	Immature	24.997	6.19373	5.9149	4.72118	2.62314	4.86324	0.125243	0.828958	4.93025	0.139675	10.6482
Helford	Low	J	Immature	16.55	6.16275	5.19373	4.53608	2.32941	4.55549	0.133974	0.872798	2.43246	0.088301	3.76471
Helford	Low	J	Immature	17.096	5.98078	5.74	4.21216	2.14471	4.51941	0.146557	0.816455	2.25779	0.167109	7.52941
Helford	Low	J	Immature	17.006	5.88157	5.30353	4.70392	2.47451	4.59088	0.121757	0.834986	3.19097	0.154898	7.52941
Helford	Low	J	Immature	15.537	8.13922	6.83725	5.03843	2.39216	5.60176	0.166616	0.886801	6.06904	0.175395	5.3241
Helford	Low	J	Immature	16.865	5.29725	4.88706	4.19412	2.34	4.17961	0.117371	0.840998	2.27562	0.109217	2.66205
Helford	Low	J	Immature	19.37	5.87412	5.27569	4.62431	2.6502	4.60608	0.114	0.861042	3.3747	0.14114	5.3241
Helford	Low	J	Immature	14.89	5.66471	5.07529	4.68275	2.51412	4.48422	0.114903	0.838163	4.72746	0.0841044	3.76471
Helford	Low	J	Immature	15.401	5.47176	5.0851	4.61608	2.34157	4.37863	0.120105	0.805401	3.98885	0.130617	5.3241
Helford	Low	J	Immature	17.468	7.48275	6.5898	5.66471	2.73647	5.61843	0.137474	0.833915	4.42707	0.126299	0.941176
Helford	Low	J	Immature	18.376	6.2102	5.47412	4.64588	2.2698	4.65	0.137954	0.837945	3.57538	0.103974	0.941176
Helford	Low	J	Immature	17.45	5.49373	5.04078	4.45098	2.50863	4.37353	0.112711	0.843084	4.48945	0.0758781	0.470588
Helford	Low	J	Immature	15.049	6.05412	5.09137	4.45412	2.17843	4.44451	0.13902	0.862454	2.01113	0.109946	0.941176
Helford	Low	J	Immature	14.453	5.71255	4.94588	4.33569	2.18275	4.29422	0.132403	0.850642	3.13787	0.120759	0.941176
Helford	Low	J	Immature	13.362	7.11569	5.35725	4.06118	2.1302	4.66608	0.169057	0.98168	2.37336	0.139145	5.3241
Helford	Low	J	Immature	13.651	5.32627	4.88196	4.04549	2.14275	4.09912	0.128826	0.836635	2.26758	0.098433	0.470588
Helford	Low	J	Immature	14.111	5.37569	4.95373	4.51569	2.66863	4.37843	0.102153	0.849505	3.44156	0.0938231	0.665512
Helford	Low	J	Immature	11.72	8.45529	6.86118	5.25176	3.79098	6.0898	0.124064	1.01101	3.44759	0.137313	5.3241
Helford	Low	J	Immature	13.201	6.60784	5.69843	4.91882	3.18196	5.10176	0.106884	0.922065	5.1177	0.0992128	3.76471
Helford	Low	J	Immature	14.876	6.08431	5.24745	4.57216	2.49608	4.6	0.124967	0.873802	4.37715	0.154088	5.3241
Helford	Low	J	Immature	12.966	6.09608	5.41098	4.5051	1.88745	4.4749	0.154523	0.80511	3.76146	0.121123	5.3241
Helford	Low	J	Immature	11.887	8.86392	7.48039	6.46863	3.74314	6.63902	0.122339	0.903795	3.27271	0.134253	3.76471
Helford	Low	J	Immature	13.035	6.76588	5.83216	4.96549	3.34784	5.22784	0.104229	0.93666	2.37637	0.102954	0.941176
Helford	Low	J	Immature	12.951	7.88784	6.3549	5.16	3.24902	5.66294	0.129702	0.96717	4.20255	0.148224	5.3241
Helford	Middle	A	Mature	67.621	5.81765	5.53961	5.00196	3.11725	4.86912	0.0936511	0.847588	2.12197	0.083129	30.1176
Helford	Middle	A	Mature	74.374	6.51765	6.12549	5.48863	3.75647	5.47206	0.0835929	0.884623	6.24425	0.0620018	21.2964
Helford	Middle	A	Mature	67.531	7.22588	7.09961	6.65333	4.65373	6.40814	0.0699375	0.863787	2.6947	0.0764966	0.235294
Helford	Middle	A	Mature	64.304	6.72157	6.54706	6.06078	3.55137	5.7202	0.0965439	0.814806	6.62578	0.0715714	30.1176
Helford	Middle	A	Mature	49.277	6.99922	6.98078	6.56157	3.59216	6.03343	0.101933	0.782092	4.7494	0.0910777	15.0588
Helford	Middle	A	Mature	59.91	6.80314	6.55059	6.16118	3.71922	5.80853	0.091526	0.827765	5.82218	0.0745126	15.0588
Helford	Middle	A	Mature	49.646	7.73961	7.1749	6.20078	3.18471	6.075	0.125246	0.816729	5.18675	0.0811047	15.0588
Helford	Middle	A	Mature	44.826	6.80941	6.60588	5.94235	2.71961	5.51931	0.129284	0.759391	6.49581	0.0732898	21.2964
Helford	Middle	A	Mature	48.344	7.92471	7.64157	6.79882	3.92941	6.57363	0.104196	0.8209	6.74524	0.141216	21.2964
Helford	Middle	A	Mature	41.732	8.41098	7.81176	6.94392	3.94275	6.77735	0.109744	0.837218	9.61526	0.0896893	15.0588
Helford	Middle	A	Mature	33.66	8.50078	7.96235	7.59137	3.78039	6.95873	0.115944	0.789597	3.72982	0.130202	15.0588
Helford	Middle	A	Mature	30.681	7.8302	7.50235	6.77882	2.98275	6.27353	0.13374	0.757146	6.48991	0.0755917	3.76471
Helford	Middle	A	Immature	27.379	9.39294	7.78941	7.09608	3.79804	7.01912	0.12571	0.886164	2.15561	0.176637	15.0588
Helford	Middle	A	Mature	27.003	8.91451	8.42941	7.90549	4.54471	7.44853	0.0996461	0.823954	2.78322	0.0930683	0.083189
Helford	Middle	J	Immature	17.66	8.22157	8.16157	7.88549	4.10941	7.09451	0.105474	0.768426	4.11328	0.067188	1.33102
Helford	Middle	J	Mature	22.036	8.64824	8.57804	8.12824	3.7902	7.28618	0.120537	0.744537	2.77531	0.12468	3.76471
Helford	Middle	J	Immature	16.274	5.16627	5.20078	4.97882	4.62941	4.99382	0.0196581	0.962285	2.24851	0.143925	7.52941
Helford	Middle	J	Immature	16.32	7.47569	7.0698	5.77255	4.39059	6.17716	0.0846903	0.923995	3.9155	0.107418	1.33102
Helford	Middle	J	Immature	14.12	6.43529	5.98667	5.23569	4.44431	5.52549	0.0593384	0.969459	3.62238	0.100904	5.3241
Helford	Middle	J	Immature	12.977	5.76039	5.18941	4.65137	3.57255	4.79343	0.0728658	0.948394	2.11938	0.10951	0.0588235
Helford	Middle	J	Immature	10.964	6.68471	6.06275	5.30235	4.14235	5.54804	0.0739733	0.952659	6.04853	0.151777	0.941176
Helford	Upper	A	Mature	61.247	4.84196	4.55843	4.04	3.62039	4.2652	0.0477568	0.984174	4.14462	0.0690063	21.2964
Helford	Upper	A	Mature	28.469	6.0698	5.44039	4.52863	4.44314	5.12049	0.0569266	1.05456	3.14236	0.119226	15.0588
Helford	Upper	A	Mature	41.6	5.53961	5.11176	4.2749	3.51725	4.61088	0.0730806	0.964865	2.70903	0.114845	15.0588
Helford	Upper	A	Mature	37.486	4.62667	4.36235	3.8498	2.53569	3.84363	0.0907044	0.872165	1.0339	0.184592	15.0588
Helford	Upper	A	Mature	32.525	4.09137	3.93294	3.31765	2.7698	3.52794	0.0643783	0.946292	3.30641	0.100829	1.88235
Helford	Upper	J	Immature	20.793	5.96706	5.24431	4.45059	3.48039	4.78559	0.0836911	0.974476	1.99955	0.096424	21.2964
Helford	Upper	J	Immature	22.784	7.04157	6.32314	5.41569	4.16078	5.73529	0.0812555	0.954299	32.7652	0.138384	1.88235
Helford	Upper	A	Immature	27.975	5.27608	4.91255	4.21804	3.43176	4.45961	0.0684272	0.9537	2.93147	0.0877153	1.33102
Helford	Upper	J	Immature	16.702	7.15529	6.21843	4.80235	4.01725	5.54833	0.0950408	1.01377	2.7876	0.157167	2.66205
Helford	Upper	J	Immature	19.393	6.37882	5.28118	4.12549	3.45961	4.81127	0.100374	1.0459	3.24813	0.0759728	21.2964
Helford	Upper	J	Immature	18.064	6.55843	5.68706	4.26745	3.96353	5.11912	0.0892677	1.057	2.51877	0.128186	7.52941
Helford	Upper	J	Immature	17.221	8.83843	7.85294	6.05765	4.54471	6.82343	0.104752	0.962083	7.24453	0.112284	0.235294
Helford	Upper	J	Immature	16.763	6.91255	5.54353	4.42039	4.03333	5.22745	0.0927664	1.09855	6.71771	0.121539	0.941176
Helford	Upper	J	Immature	12.603	7.80431	6.68902	5.31294	4.16039	5.99167	0.0995258	0.996896	4.45874	0.09763	0.166378
Helford	Upper	J	Immature	13.94	6.71725	5.75412	4.58863	3.94706	5.25176	0.0878598	1.03109	5.42634	0.0810878	0.166378
Helford	Upper	J	Immature	5.893	11.6173	9.42039	7.01451	3.23765	7.82245	0.172018	0.903863	16.9683	0.143192	0.941176
Helford	Upper	J	Immature	6.915	11.7835	9.01216	6.14902	3.49608	7.6102	0.176394	1.00781	9.25411	0.102179	0.470588
Helford	Upper	J	Immature	9.313	7.67451	6.54745	5.25451	4.25647	5.93324	0.0943227	1.01093	3.60671	0.112018	0.117647
Helford	Upper	J	Immature	7.391	16.8416	14.5416	12.1537	8.58431	13.0303	0.101539	0.952448	34.0269	0.16362	0.665512
Helford	Low	J	Immature	13.241	21.7722	18.771	15.0396	8.23647	15.9548	0.137173	0.887551	15.231	0.174949	5.3241
Helford	Low	J	Immature	13.195	7.04549	7.15843	6.73255	4.0702	6.25167	0.0879023	0.800209	2.32391	0.144724	0.665512
Helford	Low	J	Immature	12.101	9.24431	8.7949	8.31137	5.08902	7.8599	0.0899881	0.837899	6.06303	0.109406	1.33102
Helford	Low	J	Immature	11.16	10.3741	9.81647	9.09216	7.10588	9.09716	0.0588438	0.924446	2.70588	0.133133	1.88235
Helford	Low	J	Immature	4.954	12.5529	11.8973	11.2059	6.73922	10.5988	0.0930951	0.835045	6.24057	0.147195	0.941176
Helford	Low	J	Immature	8.171	16.5098	15.0129	12.089	4.77294	12.0962	0.161701	0.785284	21.2502	0.14511	1.33102
Helford	Low	J	Immature	10.264	8.44275	8.09294	7.51725	2.19686	6.56245	0.167733	0.681581	3.41342	0.28153	1.33102
Helford	Low	A	Mature	28.193	8.44627	8.12431	7.52941	4.3102	7.10255	0.100312	0.814916	2.61042	0.0990917	21.2964
Helford	Middle	J	Immature	8.75	20.9773	18.0757	14.0149	7.65804	15.1815	0.142563	0.892327	30.2908	0.113767	1.33102
Helford	Middle	J	Immature	13.045	8.66	7.84275	6.83725	4.41255	6.93814	0.0995242	0.890501	6.7811	0.0885381	1.33102
Helford	Middle	J	Mature	23.464	6.72196	6.49098	5.76549	2.59412	5.39314	0.132807	0.760095	4.33076	0.138253	10.6482
Helford	Middle	J	Immature	12.017	8.95686	8.31412	6.53216	2.50706	6.57755	0.165393	0.772175	8.10183	0.133939	1.88235
Helford	Middle	J	Immature	10.138	6.97137	6.90863	6.59569	5.0498	6.38137	0.0530524	0.890173	4.91885	0.154775	3.76471
Helford	Middle	J	Immature	8.198	6.10549	6.36039	5.8098	3.29882	5.39363	0.0983482	0.772733	2.08332	0.125194	0.332756
Helford	Middle	J	Immature	8.734	6.73216	6.76706	6.32431	3.53765	5.84029	0.0994085	0.784471	4.28763	0.112301	0.941176
Helford	Middle	J	Immature	10.273	6.35843	6.67882	5.89961	4.35882	5.82392	0.0661763	0.852034	0.934233	0.200751	7.52941
Helford	Upper	J	Immature	9.131	12.9141	12.0502	10.1945	6.72706	10.4715	0.0981965	0.88296	16.7579	0.141798	0.235294
Helford	Upper	A	Mature	29.278	6.04902	5.80314	5.35294	4.04745	5.31314	0.0629331	0.90502	1.87717	0.101988	7.52941
Helford	Upper	A	Immature	26.905	7.8149	7.61922	6.22275	3.12627	6.19578	0.131077	0.790435	8.26378	0.147754	15.0588
Helford	Upper	J	Immature	20.904	21.8694	18.5992	13.3086	7.43882	15.304	0.154847	0.918528	13.6434	0.138869	7.52941
Helford	Upper	J	Immature	9.475	7.96627	7.64157	6.77569	3.65137	6.50873	0.113505	0.805815	2.95609	0.163241	1.33102
Helford	Upper	J	Immature	11.083	13.3322	11.6196	8.12627	4.68157	9.4399	0.152598	0.912278	8.97081	0.204792	5.3241
Helford	Upper	J	Immature	8.463	7.75294	7.54039	6.56902	2.34627	6.05216	0.156376	0.715779	7.57821	0.161896	0.332756
Helford	Upper	J	Immature	9.249	7.91294	6.95843	6.17216	2.48588	5.88235	0.151314	0.791954	3.61299	0.2326	3.76471
Helford	Upper	J	Immature	7.51	10.682	9.50157	7.73373	4.07373	7.99775	0.135176	0.856132	7.7923	0.122256	0.235294
Helford	Upper	J	Immature	5.613	12.3039	11.2741	9.61647	5.09647	9.57275	0.124687	0.83293	42.6363	0.18536	0.665512
Helford	Upper	A	Mature	33.179	5.59725	5.83412	5.33961	2.33412	4.77627	0.128807	0.709823	6.66844	0.131906	15.0588
Helford	Upper	A	Mature	50.345	5.49176	5.64	5.03725	2.42	4.64725	0.121589	0.740992	4.88497	0.08479	0.166378
Helford	Upper	J	Immature	20.269	7.32157	7.52706	6.85216	3.20392	6.22618	0.122539	0.731993	5.08662	0.195076	7.52941
Helford	Upper	J	Immature	13.864	7.93725	7.66745	6.60118	3.39608	6.40049	0.122121	0.794283	3.91616	0.108014	5.3241
Helford	Upper	J	Immature	15.377	13.491	11.869	9.85569	4.38588	9.90039	0.150209	0.822882	21.9159	0.15491	1.88235
St Mawes	Low	J	Immature	7.58	22.3863	20.5937	17.3498	7.55176	16.9704	0.146196	0.789016	23.7517	0.183677	1.33102
St Mawes	Low	J	Immature	13.51	7.32078	6.0698	4.94902	0.751765	4.77284	0.223954	0.732614	2.7345	0.108679	2.66205
St Mawes	Low	J	Mature	22.21	6.02314	5.83294	4.24824	1.24549	4.33745	0.191029	0.72101	4.1436	0.133459	7.52941
St Mawes	Low	J	Immature	17.22	5.49922	5.46784	4.39294	1.5498	4.22745	0.164789	0.714854	3.60067	0.0726433	0.166378
St Mawes	Low	J	Immature	18.48	5.60353	5.36314	4.19725	1.56549	4.18235	0.165833	0.749867	2.86456	0.0885223	0.665512
St Mawes	Low	J	Immature	7.78	5.92471	5.54078	4.41412	0.842745	4.18059	0.207722	0.679811	4.55784	0.1001	0.166378
St Mawes	Low	J	Immature	14	5.80078	5.47333	4.27922	0.998039	4.13784	0.198742	0.697133	2.33813	0.146085	5.3241
St Mawes	Low	J	Immature	24.72	5.69843	4.85451	3.93686	0.998824	3.87216	0.198163	0.761799	3.50659	0.10425	0.941176
St Mawes	Low	J	Immature	7.5	8.01922	6.40235	5.53529	5.99765	6.48863	0.0624245	1.17417	3.93497	0.156572	0.332756
St Mawes	Middle	J	Immature	18.59	5.51804	5.08078	3.78392	1.26941	3.91304	0.183048	0.765671	1.215	0.109566	0.332756
St Mawes	Middle	J	Immature	9.16	8.77608	7.6749	5.94235	2.52706	6.2301	0.164346	0.83006	4.3729	0.10795	2.66205
St Mawes	Middle	J	Immature	23.55	5.44471	5.27922	4.61529	3.14196	4.62029	0.0851165	0.867821	3.12196	0.0803348	0.941176
St Mawes	Middle	J	Immature	12.52	6.35922	5.6498	3.81294	0.817647	4.1599	0.222936	0.758433	1.56381	0.171696	10.6482
St Mawes	Middle	J	Immature	18.75	6.96471	6.91647	4.97686	2.69961	5.38941	0.140424	0.812582	2.64591	0.119946	10.6482
St Mawes	Middle	J	Immature	10.57	6.51843	5.80235	5.18667	1.52471	4.75804	0.175219	0.731925	5.0628	0.0955357	0.235294
St Mawes	Middle	J	Immature	17.97	8.16275	8.05686	6.8549	0.992941	6.01686	0.211992	0.613991	3.06116	0.111302	0.235294
St Mawes	Middle	A	Mature	43.85	6.55686	5.88627	4.06431	1.42078	4.48206	0.192146	0.801726	5.09024	0.117978	2.66205
St Mawes	Middle	J	Immature	21.75	6.41843	5.72471	4.4902	1.72275	4.58902	0.169201	0.79699	2.37386	0.132791	10.6482
St Mawes	Middle	J	Immature	23.21	29.2722	24.7651	18.4176	6.62941	19.7711	0.186401	0.831387	106.746	0.136572	1.33102
St Mawes	Middle	J	Immature	20.5	9.07608	8.98627	5.93294	1.19725	6.29814	0.220371	0.688597	3.82105	0.100514	0.665512
St Mawes	Upper	J	Immature	18.92	7.90353	7.74588	6.53725	3.21725	6.35098	0.128512	0.778595	19.1452	0.13746	1.88235
St Mawes	Upper	J	Immature	19.79	4.42196	4.19647	3.58275	1.33451	3.38392	0.156425	0.739981	0.664118	0.137022	7.52941
St Mawes	Upper	J	Immature	13.31	11.9192	10.6118	8.29882	4.76196	8.89794	0.132226	0.882108	10.5721	0.103814	7.52941
St Mawes	Upper	J	Immature	12.56	16.94	14.298	10.8941	6.05255	12.0462	0.146313	0.912687	27.5987	0.162713	1.88235
St Mawes	Upper	J	Immature	24.97	6.49529	6.34863	5.19373	2.65843	5.17402	0.128662	0.793055	5.88776	0.128079	1.88235
St Mawes	Upper	A	Mature	34.67	6.04745	5.7102	4.86275	2.67255	4.82324	0.118018	0.824747	4.79734	0.125577	10.6482
St Mawes	Upper	J	Immature	18.52	8.28157	7.50588	5.04118	3.22667	6.01382	0.14438	0.917206	5.52642	0.112664	0.665512
St Mawes	Upper	J	Immature	20.13	7.14039	7.20706	4.56902	0.968235	4.97118	0.221604	0.688568	3.89931	0.143104	1.88235
St Mawes	Upper	A	Mature	33.73	6.83412	6.34431	3.91843	0.868627	4.49137	0.228017	0.750554	2.54342	0.107668	3.76471
St Mawes	Upper	J	Immature	19.2	7.88824	7.62	4.96118	0.656078	5.28137	0.238194	0.679135	6.13218	0.100653	2.66205
St Mawes	Upper	J	Immature	16.49	8.02471	7.06941	5.7098	3.24157	6.01137	0.129537	0.881609	6.10249	0.124339	0.941176
St Mawes	Upper	J	Immature	14.36	12.3275	10.6494	7.07569	2.70588	8.18961	0.195139	0.848138	12.4889	0.119303	1.88235
St Mawes	Upper	J	Immature	20.295	6.39686	6.30039	5.38275	2.2349	5.07873	0.143997	0.738823	5.60358	0.113038	0.941176
St Mawes	Upper	J	Immature	13.362	8.7	8.74549	6.96471	3.84745	7.06441	0.122052	0.798682	6.04142	0.115409	5.3241
St Mawes	Upper	A	Mature	31.65	5.63686	5.75647	4.82196	1.93843	4.53843	0.147273	0.716108	5.11938	0.10524	10.6482
St Mawes	Upper	J	Immature	22.84	5.39294	5.41176	4.76196	2.09765	4.41608	0.133731	0.736268	5.68835	0.11234	7.52941
St Mawes	Upper	J	Immature	21.34	6.01804	6.21804	5.1098	2.89765	5.06088	0.112677	0.787059	6.0939	0.111871	7.52941
St Mawes	Upper	A	Immature	25.18	6.77765	6.53686	5.48078	2.63961	5.35873	0.132837	0.783619	10.0718	0.145358	1.88235
St Mawes	Upper	J	Immature	17.29	6.1149	5.9898	5.16667	2.25922	4.88265	0.138154	0.750606	9.57191	0.151729	0.941176
St Mawes	Upper	J	Immature	18.78	5.94392	6.46118	6.16588	4.02431	5.64882	0.0732589	0.789434	6.9848	0.110307	1.88235
St Mawes	Upper	J	Immature	21.08	8.98863	8.70627	7.0851	5.0651	7.46127	0.0906809	0.889962	8.07388	0.0698605	0.117647
St Mawes	Upper	J	Immature	22.63	6.74706	6.59608	5.55686	2.49765	5.34941	0.138339	0.760697	5.61721	0.140811	2.66205
St Mawes	Upper	J	Immature	16.1	6.07137	6.00235	5.23922	2.63765	4.98765	0.121155	0.774716	4.43899	0.0936277	1.88235
St Mawes	Upper	J	Immature	17.52	6.48667	6.40118	5.8898	3.49765	5.56882	0.0946592	0.812329	6.55116	0.0785957	7.52941
St Mawes	Upper	J	Immature	18.76	6.39882	6.40353	4.94549	2.08745	4.95882	0.153781	0.747754	4.44907	0.134838	2.66205
St Mawes	Upper	J	Immature	16.02	12.3169	12.3529	7.38	1.35333	8.35078	0.234278	0.69276	6.35886	0.142478	0.665512
St Mawes	Upper	J	Immature	24.54	7.91843	8.72353	5.25412	1.25255	5.78716	0.218181	0.656118	1.84511	0.139929	7.52941
St Mawes	Upper	J	Immature	17.57	5.53985	5.44948	4.48891	2.02419	4.37561	0.140394	0.761093	3.29288	0.110591	1.33102
St Mawes	Upper	J	Immature	19.69	5.71294	5.85412	4.86196	2.00667	4.60892	0.145587	0.720376	3.2672	0.087136	1.88235
St Mawes	Upper	J	Immature	15	6.42863	6.30588	4.77412	2.42039	4.98225	0.140479	0.798648	2.37271	0.105339	30.1176
St Mawes	Upper	J	Immature	18.09	6.07804	5.40471	3.94706	1.08314	4.12824	0.201328	0.765757	2.71042	0.125716	0.941176
St Mawes	Upper	J	Immature	11.25	6.09686	6.15569	4.51373	1.60706	4.59333	0.173989	0.722057	3.01507	0.0882799	0.470588
St Mawes	Upper	J	Immature	16.63	7.88784	7.66392	5.75451	2.19216	5.87461	0.168203	0.751206	3.48481	0.0729645	1.88235
St Mawes	Low	A	Mature	70.444	4.41725	4.10353	3.84471	3.49373	3.9648	0.0370482	0.995313	2.63961	0.0798719	1.88235
St Mawes	Low	A	Mature	64.041	5.44196	4.93059	4.39569	3.93412	4.67559	0.0523986	1.00534	7.1221	0.0901825	21.2964
St Mawes	Low	A	Mature	67.814	5.07569	4.96588	4.32353	4.50941	4.71863	0.028599	1.03183	7.82204	0.114353	30.1176
St Mawes	Low	A	Mature	30.028	5.5251	5.41843	4.68431	4.71882	5.08667	0.0329554	1.01397	7.94718	0.107136	10.6482
St Mawes	Low	J	Immature	21.046	5.22667	5.25922	5.08471	4.5498	5.0301	0.0245302	0.945142	12.4646	0.107014	5.3241
St Mawes	Low	J	Immature	17.101	10.1184	9.58078	8.41647	6.28392	8.5999	0.0741094	0.911381	55.4399	0.172987	1.88235
St Mawes	Low	J	Immature	18.495	8.06471	6.81451	5.57961	4.98706	6.36147	0.0805864	1.05306	15.3801	0.130059	7.52941
St Mawes	Low	J	Immature	18.33	6.40196	6.21647	5.6251	4.33843	5.64549	0.0619222	0.907008	10.8824	0.0976155	5.3241
St Mawes	Low	J	Immature	21.071	7.27176	6.87843	5.67608	4.67608	6.12559	0.0722935	0.951677	16.525	0.144995	10.6482
St Mawes	Low	J	Immature	17.873	7.00196	6.11647	5.11569	4.15686	5.59775	0.0824965	0.993471	5.87046	0.112167	5.3241
St Mawes	Low	J	Immature	8.194	17.3455	16.1992	14.5404	8.99922	14.2711	0.0971829	0.857028	149.936	0.189677	0.941176
St Mawes	Low	J	Immature	9.252	19.0604	17.0471	14.3188	9.80549	15.0579	0.0997301	0.920296	105.912	0.1735	0.941176
St Mawes	Low	J	Mature	22.435	6.39804	5.9051	4.70745	2.22824	4.80971	0.145147	0.812837	6.55018	0.0791878	0.941176
St Mawes	Low	J	Immature	18.248	6.33137	5.88627	4.62392	1.83059	4.66804	0.162688	0.776576	7.6814	0.166479	7.52941
St Mawes	Low	J	Immature	15.351	8.13922	7.3498	5.33294	2.38824	5.80255	0.165744	0.830061	8.78394	0.0907374	0.665512
St Mawes	Low	J	Immature	16.726	6.65647	6.22	5.40471	3.35843	5.4099	0.101393	0.861519	10.0666	0.153458	5.3241
St Mawes	Low	J	Immature	15.227	6.31255	5.8651	5.38	4.59882	5.53912	0.0496561	0.970323	4.92715	0.119267	5.3241
St Mawes	Low	J	Immature	8.349	10.8643	10.0886	8.75373	6.77294	9.1199	0.0736464	0.936043	26.8584	0.120164	0.332756
St Mawes	Low	J	Immature	8.085	7.31765	6.64941	5.60039	4.63765	6.05127	0.0730016	0.975958	10.0486	0.108228	0.470588
St Mawes	Low	J	Immature	8.505	5.35059	5.10118	4.59373	3.91059	4.73902	0.0503081	0.955263	10.2227	0.171867	0.470588
St Mawes	Low	J	Immature	9.143	7.65098	6.71569	5.31373	2.61373	5.57353	0.147655	0.853301	6.12728	0.113583	0.470588
St Mawes	Low	J	Immature	10.047	5.18078	5.04784	4.64039	2.63137	4.3751	0.101569	0.806355	5.50569	0.141939	3.76471
St Mawes	Low	J	Immature	8.163	6.75373	5.55137	4.89529	2.63255	4.95824	0.130913	0.898495	3.4538	0.135666	2.66205
St Mawes	Low	J	Immature	6.9	8.16471	6.81529	5.10902	1.93255	5.50539	0.183237	0.846779	7.71557	0.108251	2.66205
St Mawes	Low	J	Immature	6.534	13.1196	11.1965	9.25725	3.75843	9.33294	0.162208	0.825182	29.4766	0.162596	0.235294
St Mawes	Low	J	Immature	8.174	6.32471	5.40314	4.53765	0.834118	4.2749	0.211155	0.720147	3.2633	0.126905	1.33102
St Mawes	Middle	A	Mature	35.372	5.03176	5.03922	4.3102	2.98745	4.34216	0.0833999	0.857724	8.12689	0.136208	15.0588
St Mawes	Middle	A	Mature	34.799	5.10667	5.02039	4.7498	3.17804	4.51373	0.0750496	0.847957	9.84566	0.102395	10.6482
St Mawes	Middle	J	Immature	20.63	6.01137	5.70353	4.91098	3.26549	4.97284	0.0926784	0.873979	8.74155	0.103977	0.941176
St Mawes	Middle	J	Mature	22.22	6.3851	5.7651	4.65373	3.36471	5.04216	0.0987682	0.935787	7.1728	0.126569	10.6482
St Mawes	Middle	J	Immature	17.776	6.87725	6.55451	5.58431	2.17216	5.29706	0.152526	0.745493	8.54588	0.122536	7.52941
St Mawes	Middle	J	Immature	13.508	7.99373	6.79216	5.25451	3.1549	5.79882	0.135088	0.925453	6.2371	0.105098	7.52941
St Mawes	Middle	J	Immature	14.847	5.57176	5.24706	4.49765	2.90863	4.55627	0.0976912	0.870256	7.71308	0.104181	5.3241
St Mawes	Middle	J	Immature	6.368	18.3918	17.8961	16.6294	9.26	15.5443	0.102644	0.800909	50.3522	0.232932	0.941176
St Mawes	Middle	J	Immature	8.062	5.71725	5.91333	5.46275	3.10157	5.04873	0.0973869	0.775208	5.71897	0.172893	0.235294
St Mawes	Middle	J	Immature	7.216	7.17098	6.23882	5.00627	3.57451	5.49765	0.106325	0.955571	6.38879	0.119215	0.235294
St Mawes	Middle	J	Immature	6.063	10.9275	8.25098	6.35608	4.37255	7.47676	0.140073	1.04744	4.78692	0.133858	0.332756
St Mawes	Middle	J	Immature	6.266	7.82706	7.74	6.88902	3.38392	6.46	0.121551	0.766352	8.42319	0.12882	0.470588
St Mawes	Upper	A	Mature	58.921	5.14667	4.59373	3.58431	3.90353	4.30706	0.0609944	1.10665	5.48354	0.0931676	21.2964
St Mawes	Upper	A	Mature	38.654	4.40353	4.58235	4.36275	2.19647	3.88627	0.109092	0.737834	6.23529	0.0995236	15.0588
St Mawes	Upper	A	Mature	36.836	5.44941	5.28706	4.76667	2.76784	4.56775	0.101371	0.817334	5.20469	0.0890475	1.33102
St Mawes	Upper	J	Immature	14.558	34.1247	25.5243	21.3875	15.7082	24.1862	0.12019	1.06227	104.213	0.173117	1.88235
St Mawes	Upper	A	Mature	31.004	6.00196	5.67294	4.73529	3.81608	5.05657	0.0731118	0.943295	5.18396	0.173531	10.6482
St Mawes	Upper	A	Immature	25.799	5.82353	5.45569	4.6949	3.39529	4.84235	0.0831024	0.908206	6.17707	0.154424	10.6482
St Mawes	Upper	J	Immature	11.383	23.9239	22.9357	21.1686	15.2396	20.817	0.0700569	0.887975	141.861	0.112428	0.941176
St Mawes	Upper	J	Mature	22.904	5.2102	4.89333	4.19686	3.02118	4.33039	0.0840013	0.905522	5.82944	0.103786	7.52941
St Mawes	Upper	J	Immature	19.811	6.2549	5.83137	4.71451	3.39294	5.04843	0.0951324	0.914845	6.34092	0.111315	5.3241
St Mawes	Upper	J	Immature	7.827	14.5294	12.2788	10.8749	6.31255	10.9989	0.118237	0.900156	38.2349	0.121859	1.88235
St Mawes	Upper	J	Immature	8.386	24.7949	24.3035	22.538	15.5345	21.7927	0.0737038	0.860975	160.736	0.205856	0.941176
St Mawes	Upper	J	Immature	16.431	5.04353	4.8102	3.91333	3.08627	4.21333	0.0797019	0.93194	1.82899	0.088756	0.0588235
St Mawes	Upper	J	Immature	11.024	9.12392	8.55569	7.30667	4.66431	7.41265	0.10033	0.869243	23.8554	0.172371	1.33102
St Mawes	Upper	J	Immature	7.741	10.3906	9.22275	7.79294	4.75647	8.04069	0.113496	0.890182	49.1162	0.159018	0.665512
St Mawes	Upper	J	Immature	11.328	6.1651	6.26784	5.7298	3.28863	5.36284	0.0980594	0.787965	7.44747	0.121118	5.3241
St Mawes	Upper	J	Immature	8.986	8.44235	7.36784	6.11176	3.94039	6.46559	0.112183	0.918628	7.02304	0.151953	3.76471
St Mawes	Upper	J	Immature	8.742	5.65255	5.52471	5.24784	3.39137	4.95412	0.0798907	0.839534	5.56146	0.152919	3.76471
St Mawes	Low	A	Mature	45.124	4.8851	4.41647	4.27451	3.50078	4.26922	0.0504976	0.964895	2.4531	0.0830363	42.5928
St Mawes	Low	A	Mature	29.108	5.06	4.51098	3.8	3.49176	4.21569	0.062835	1.02897	2.10136	0.14273	15.0588
St Mawes	Low	J	Immature	20.705	6.29765	5.24275	4.44471	2.83961	4.70618	0.116139	0.943205	1.47537	0.190982	7.52941
St Mawes	Low	J	Mature	21.528	4.42745	3.92196	3.53961	3.04392	3.73324	0.0588634	1.00131	1.02195	0.231748	7.52941
St Mawes	Low	J	Immature	18.111	4.51804	4.13333	3.72549	2.97059	3.83686	0.0647013	0.952894	0.562412	0.397195	5.3241
St Mawes	Low	J	Immature	15.372	4.8051	4.35882	4.27059	4.25569	4.42255	0.0219666	1.04999	1.19192	0.149544	7.52941
St Mawes	Low	J	Immature	16.616	5.50863	5.07333	4.33765	3.60471	4.63108	0.0678325	0.968372	2.36536	0.112739	15.0588
St Mawes	Low	J	Immature	13.042	5.12275	4.65137	4.51765	3.77686	4.51716	0.046291	0.970617	6.75331	0.146502	1.33102
St Mawes	Low	J	Immature	12.62	3.62039	4.55804	3.19098	4.56431	3.98343	0.0649355	1.05622	3.99071	0.14536	1.33102
St Mawes	Low	J	Immature	16.621	4.38627	4.10549	3.94275	3.37961	3.95353	0.0402372	0.964917	2.41576	0.0924047	5.3241
St Mawes	Low	J	Immature	13.642	5.68745	4.76902	4.05412	3.08353	4.39853	0.0939933	0.994089	1.53796	0.100203	0.470588
St Mawes	Middle	A	Mature	30.331	6.18078	5.46235	4.77804	3.74745	5.04216	0.0770404	0.969517	2.87457	0.103776	0.083189
St Mawes	Middle	A	Mature	36.764	5.57294	5.12353	4.32235	3.08588	4.52618	0.0903617	0.916677	5.52915	0.0706244	0.941176
St Mawes	Middle	A	Mature	41.334	4.30314	4.16431	3.81451	3.53804	3.955	0.0327818	0.982748	3.60027	0.0777769	10.6482
St Mawes	Middle	J	Immature	18.604	13.8212	9.72549	6.59647	4.04	8.54578	0.185002	1.0943	5.6092	0.128281	1.33102
St Mawes	Middle	J	Immature	15.369	24.4435	20.1059	17.1161	11.6165	18.3205	0.110275	0.968783	110.324	0.107061	30.1176
St Mawes	Middle	J	Mature	24.918	5.56078	5.07412	4.09098	3.39529	4.53029	0.0805225	0.977194	2.75933	0.131842	1.88235
St Mawes	Middle	J	Immature	21.644	5.65725	5.04706	3.94941	2.86667	4.3801	0.105459	0.947474	3.24614	0.122491	10.6482
St Mawes	Middle	J	Mature	24.323	6.2749	5.35608	4.13216	2.86235	4.65637	0.119475	0.963009	4.29397	0.139796	10.6482
St Mawes	Middle	J	Immature	20.299	10.2376	8.42157	5.82745	2.68275	6.79235	0.18128	0.906757	14.5342	0.162996	1.33102
St Mawes	Middle	J	Immature	16.478	10.3086	8.13333	5.89608	3.65059	6.99716	0.153681	0.994997	18.4342	0.147941	1.88235
St Mawes	Middle	J	Mature	21.927	4.6949	4.34431	3.80706	2.48275	3.83225	0.09501	0.880545	2.25713	0.100483	2.66205
St Mawes	Middle	J	Immature	18.597	5.08745	4.43294	3.92196	2.11647	3.88971	0.122898	0.862239	2.33473	0.168593	5.3241
St Mawes	Middle	J	Immature	12.635	26.1	21.3914	14.7976	9.5102	17.9498	0.1523	0.984006	23.8726	0.219896	1.88235
St Mawes	Middle	J	Immature	17.486	6.85529	5.87294	4.77725	3.48118	5.24667	0.103717	0.970543	3.06989	0.116774	7.52941
St Mawes	Middle	J	Immature	15.283	5.53137	4.72902	3.83647	3.39608	4.37324	0.0815113	1.04226	1.97342	0.120896	0.665512
St Mawes	Middle	J	Immature	11.657	8.46745	7.20431	6.30353	4.01569	6.49775	0.108367	0.92414	19.8204	0.176241	0.941176
St Mawes	Middle	J	Immature	12.861	7.48118	6.84863	6.13725	4.14157	6.15216	0.0882894	0.895029	3.3467	0.107506	5.3241
St Mawes	Upper	A	Mature	28.492	13.8271	11.651	9.35294	7.76588	10.6492	0.0933802	1.02804	46.2163	0.124063	1.88235
St Mawes	Upper	A	Mature	33.446	5.9302	5.54314	5.14667	5.69059	5.57765	0.0220943	1.08709	6.21895	0.106212	10.6482
St Mawes	Upper	J	Immature	17.052	5.35686	4.80196	4.22314	3.23529	4.40431	0.0771778	0.952029	2.69879	0.151382	5.3241
St Mawes	Upper	A	Mature	25.062	12.0345	11.1184	9.59725	8.13804	10.2221	0.0629094	0.973781	95.1221	0.184305	3.76471
St Mawes	Upper	A	Mature	28.061	7.46902	7.16706	6.15176	6.04235	6.70755	0.0400868	1.01446	6.37454	0.117754	10.6482
St Mawes	Upper	A	Immature	25.479	5.5702	5.31098	4.09647	4.74196	4.9299	0.0497858	1.09617	2.74306	0.149004	10.6482
St Mawes	Upper	A	Mature	28.402	4.72392	4.40706	3.88588	4.29216	4.32725	0.0300097	1.0872	2.61842	0.0850526	2.66205
St Mawes	Upper	J	Mature	23.348	5.52627	5.02157	4.21176	5.01804	4.94441	0.0412332	1.14198	2.72253	0.13143	5.3241
St Mawes	Upper	J	Immature	18.259	13.8643	12.642	11.0851	10.6718	12.0658	0.0456483	1.0341	12.1812	0.0890848	0.235294
St Mawes	Upper	J	Immature	14.955	31.7263	27.5478	22.0514	16.5188	24.4611	0.101381	0.972699	145.313	0.117958	3.76471
St Mawes	Upper	J	Immature	18.42	8.53765	6.89922	5.23529	5.02275	6.42373	0.0957452	1.11751	7.82541	0.101161	0.941176
St Mawes	Upper	J	Immature	14.16	5.8298	5.80863	5.18784	5.31647	5.53569	0.0224694	1.01362	3.57798	0.132663	5.3241
St Mawes	Upper	J	Immature	19.625	4.66667	4.40235	4.09922	5.41725	4.64637	0.0455029	1.18612	1.03065	0.211563	7.52941
St Mawes	Upper	J	Immature	15.086	27.9027	25.9208	23.7678	17.5227	23.7785	0.0709577	0.914203	129.048	0.155829	2.66205
St Mawes	Upper	J	Immature	18.927	4.93176	4.52353	3.51294	4.69686	4.41627	0.053073	1.19812	1.64825	0.22576	5.3241
St Mawes	Upper	J	Immature	15.743	4.33059	4.24196	3.6098	4.97765	4.29	0.0489167	1.1855	3.42217	0.0766118	0.117647
St Mawes	Upper	J	Immature	15.302	10.0412	9.50588	8.53843	8.04275	9.03206	0.0376368	1.0022	51.4441	0.179737	1.88235
St Mawes	Upper	J	Immature	16.372	6.09961	5.19569	4.48314	4.92667	5.17627	0.0494133	1.13922	3.78322	0.104449	0.665512
St Mawes	Upper	J	Immature	12.135	8.80235	7.55412	4.66157	5.22941	6.56186	0.111358	1.14867	4.53298	0.159638	5.3241
St Mawes	Upper	J	Immature	12.878	7.23529	6.31922	5.51882	4.76353	5.95922	0.0668101	1.01358	1.79453	0.184522	5.3241
St Mawes	Upper	J	Immature	10.366	6.94392	6.30667	5.34824	5.60784	6.05167	0.0445834	1.07695	2.1358	0.149322	0.166378
St Mawes	Upper	J	Immature	11.453	5.82784	5.72235	5.28902	5.08549	5.48118	0.0240864	0.991097	5.43375	0.154902	0.470588
St Mawes	Upper	J	Immature	9.701	19.9729	16.6169	14.111	9.56941	15.0675	0.109061	0.96142	46.6376	0.102974	0.665512
St Mawes	Upper	J	Immature	7.671	9.34549	7.7051	5.70314	4.08431	6.70951	0.128444	1.00161	4.93768	0.117165	0.941176
St Mawes	Upper	J	Immature	7.338	15.5616	11.7757	9.85529	7.44549	11.1595	0.115192	1.06362	38.3115	0.113486	0.941176
St Mawes	Upper	J	Immature	8.67	23.7608	17.9694	13.7702	8.64863	16.0373	0.149796	1.0211	36.1448	0.112292	1.33102
St Mawes	Upper	J	Immature	7.225	18.9286	16.4671	14.1761	9.80667	14.8446	0.0979895	0.93774	95.5636	0.159597	0.665512
